# Supplementary material for: Predictors of physical activity among pregnant women in Harare, Zimbabwe
Source: PLOS Glob Public Health. 2025 Jan 6;5(1):e0003470. doi: 10.1371/journal.pgph.0003470 (PMC11703015; doi:10.1371/journal.pgph.0003470)
Supplement: S1 Dataset — (XLSX) [file pgph.0003470.s004.xlsx]

## Sheet: PGPH-D-24-00078R2_Dataset
Age	Education	Religion	Marital_status	Employment	First_pregnancy	Preg_frequency	Pre_duration_awareness	Complications_current_preg	Complications_prev_preg	Chronic_condition	PPAQ1	PPAQ3a	PPAQ4_Duration	PPAQ5_Duration	PPAQ6_Duration	PPAQ7_Duration	PPAQ8_Duration	PPAQ9_Duration	PPAQ10_Duration	PPAQ11_Duration	PPAQ12_Duration	PPAQ13_Duration	PPAQ14_Duration	PPAQ15_Duration	PPAQ16_Duration	PPAQ17_Duration	PPAQ18_Duration	PPAQ19_Duration	PPAQ20_Duration	PPAQ21_Duration	PPAQ22_Duration	PPAQ23_Duration	PPAQ24_Duration	PPAQ25_Duration	PPAQ26_Duration	PPAQ27_Duration	PPAQ28_Duration	PPAQ29_Duration	PPAQ30_Duration	PPAQ31_Duration	PPAQ32_Duration	PPAQ33_Duration	PPAQ34_Duration	PPAQ35_Duration	PPAQ36_Duration	EBBS1	EBBS2	EBBS3	EBBS4
18	secondary	Apostolic_Faith	single	unemployed	0	3	0	1	1	0	0	0	5.25	5.25	10.5	5.25	10.5	5.25	10.5	5.25	8.75	8.75	10.5	10.5	5.25	0.75	1.5	1.5	5.25	10.5	5.25	0.75	1.5	0.75	0.75	1.5	1.5	0.75	0.75	1.5	8.75	21	8.75	21	21	3	3	3	3
25	secondary	Pentacostal	married	housewife	0	6	1	1	1	0	1	1	1.75	1.75	1.75	17.5	5.25	1.75	0	1.75	0	8.75	0	10.5	1.75	0	2.5	0.75	17.5	0	0	0.75	0.25	0.25	0.25	3	0.25	0	1.5	0.25	8.75	1.75	8.75	0	1.75	4	3	4	1
34	primary	Apostolic_Faith	married	housewife	0	4	0	0	0	0	1	1	1.75	1.75	0	0	0	0	0	0	0	0	0	0	0	0.25	0.25	0	0	0	0	0	0	0	0	0.25	0.25	0	0	0	0	0	0	0	0	3	3	3	3
40	secondary	Christian	married	housewife	0	4	0	0	0	0	0	0	1.75	1.75	1.75	5.25	1.75	1.75	5.25	10.5	21	1.75	0	5.25	1.75	0.25	0.25	0	1.75	0	0	0	0	0	0	0	0	0	0.25	0.25	0	0	0	0	0	3	1	3	2
36	secondary	Christian	married	housewife	0	4	0	0	0	0	1	0	17.5	5.25	5.25	10.5	1.75	0	0	17.5	35	8.75	10.5	10.5	5.25	1.5	0	1.5	1.75	1.75	0	1.5	0.25	0	0	0	0	0	0	0	0	0	1.75	1.75	8.75	3	4	3	3
39	tertiary	Pentacostal	married	formal	0	4	0	0	1	1	1	0	21	1.75	0	21	10.5	0	0	0	21	35	0	5.25	10.5	0	0	0	1.75	1.75	0	0.75	0.25	0	0	0	0	0	2.5	3	35	21	21	0	21	3	2	4	3
36	secondary	Apostolic_Faith	divorced	unemployed	0	3	0	0	0	0	0	0	1.75	1.75	1.75	1.75	1.75	1.75	0	0	0	1.75	0	1.75	1.75	0.25	0.75	0.75	1.75	0	0	0.25	0	0	0	0.75	0	0	1.5	1.5	1.75	0	1.75	1.75	0	3	3	4	3
33	secondary	Pentacostal	married	unemployed	0	3	0	0	0	0	1	0	10.5	5.25	5.25	1.75	1.75	1.75	0	0	21	8.75	0	10.5	10.5	0.25	0	0.25	5.25	5.25	1.75	0.25	0.25	0	0	0	0	0.25	0.25	0.25	0	1.75	0	0	0	3	4	4	4
37	primary	Others	married	unemployed	0	3	0	0	1	0	0	0	17.5	5.25	10.5	5.25	1.75	10.5	0	0	1.75	1.75	0	1.75	1.75	1.5	0	0	5.25	1.75	5.25	0.25	0	0	0	0	0	0	0	0	0	8.75	1.75	0	0	3	3	3	3
33	secondary	Apostolic_Faith	married	unemployed	0	3	0	0	1	1	1	1	10.5	1.75	10.5	10.5	0	1.75	0	0	1.75	1.75	0	1.75	5.25	0.25	0.25	0.25	5.25	5.25	0	0.25	0.75	0	0.25	0	0.75	0	0.75	0.75	21	1.75	8.75	8.75	21	3	3	3	3
31	secondary	Pentacostal	married	housewife	0	3	0	1	0	0	0	0	21	5.25	17.5	5.25	1.75	0	5.25	10.5	8.75	8.75	0	1.75	17.5	0.75	0	0.75	5.25	17.5	1.75	0.25	0.25	2.5	0.75	0.75	2.5	1.5	0.75	3	8.75	1.75	8.75	1.75	1.75	4	3	4	4
28	secondary	Pentacostal	married	housewife	0	2	0	0	0	0	0	0	1.75	1.75	1.75	0	0	0	0	0	8.75	0	0	1.75	0	0	0	0	0	0	0	0.75	0	0	0	0	0.25	0	0	0	0	1.75	0	1.75	0	2	4	4	4
21	secondary	Pentacostal	married	housewife	0	2	0	0	0	0	1	0	10.5	1.75	1.75	5.25	1.75	5.25	1.75	0	1.75	0	0	17.5	0	3	1.5	0	5.25	5.25	10.5	0.25	0	0	0	0.25	0.25	0.25	0.25	0.25	0	0	0	0	0	2	2	2	2
24	secondary	Pentacostal	married	housewife	0	2	0	0	0	0	1	0	5.25	1.75	1.75	5.25	0	21	0	0	35	8.75	0	1.75	10.5	1.5	0	0	5.25	0	5.25	0.75	0	0	0	0	0	0.25	0	0	0	0	0	0	0	4	4	2	2
25	secondary	Apostolic_Faith	married	housewife	0	2	0	0	0	0	1	0	10.5	10.5	10.5	10.5	5.25	5.25	0	0	35	8.75	0	5.25	10.5	1.5	0	0	1.75	1.75	0	0.75	0.25	0	0.25	0	0.25	0.25	0	0	0	0	0	0	0	3	3	3	3
31	secondary	Pentacostal	separated	student	0	2	0	0	0	0	1	0	0	0	10.5	10.5	10.5	5.25	0	0	21	21	0	0	10.5	0	0	0	0	0	0	1.5	1.5	0.75	0	0	0	0	0	0	21	8.75	0	0	0	3	3	3	3
35	secondary	ATR	married	housewife	0	2	0	0	0	0	0	0	21	17.5	10.5	5.25	5.25	5.25	1.75	1.75	21	8.75	0	21	5.25	0.75	1.5	0.25	1.75	10.5	1.75	0.75	0.75	1.5	0.75	0	0	0.25	0.75	0	0	0	1.75	0	0	3	3	3	3
30	secondary	Pentacostal	married	housewife	0	1	1	0	0	0	1	0	5.25	1.75	1.75	1.75	1.75	1.75	0	0	8.75	1.75	0	1.75	5.25	0.25	0.25	0.25	1.75	1.75	0	0.25	0.25	0.25	0.25	0	0	0.25	0	0	0	1.75	1.75	1.75	1.75	3	3	3	3
28	secondary	Apostolic_Faith	married	formal	0	1	0	0	0	0	0	0	0	0	0	0	0	0	0	0	0	8.75	0	0	0	1.5	0	0	0	0	5.25	1.5	0	0.25	0.25	0	0	0	0.25	0	21	21	0	1.75	0	3	3	3	3
22	secondary	Pentacostal	married	unemployed	0	1	0	0	0	0	0	0	1.75	5.25	17.5	10.5	17.5	1.75	0	0	1.75	0	0	1.75	1.75	0	0	0	1.75	0	0	0.25	0	0	0.25	0.25	0	0	0.75	0	0	0	0	0	0	3	3	2	3
36	secondary	Pentacostal	married	unemployed	0	1	0	1	0	1	1	0	10.5	10.5	10.5	10.5	5.25	5.25	5.25	17.5	42	8.75	0	21	21	2.5	0	0	5.25	5.25	5.25	0.75	1.5	0	0	0	0	0	0.25	0.25	0	1.75	8.75	8.75	1.75	4	4	3	3
24	secondary	Pentacostal	married	housewife	0	#NULL!	0	0	0	0	1	0	1.75	10.5	0	0	0	0	0	0	0	0	0	0	0	0	0	0	0	5.25	0	0	0	0	0	0	0	0	0.75	0	8.75	0	0	0	0	3	3	3	3
18	secondary	Christian	married	student	1	#NULL!	0	1		0	1	1	1.75	1.75	5.25	1.75	1.75	0	1.75	1.75	8.75	1.75	0	0	1.75	0.25	0.25	0.25	0	1.75	0	0.25	0.25	0	0	0.25	0.25	0.25	0	0	0	0	0	0	0	2	2	2	2
19	secondary	Pentacostal	married	informal	1	#NULL!	1	1		0	1	1	0	0	5.25	0	5.25	0	0	0	21	0	1.75	1.75	0	0	0	0.75	1.75	0	0	0.75	0.25	0.25	0.25	0.75	0	0.75	0.25	0	0	1.75	1.75	0	0	3	3	3	3
23	secondary	Christian	single	unemployed	1	#NULL!	0	0		0	0	0	5.25	0	0	0	0	0	0	1.75	8.75	35	0	1.75	0	0.25	0	0	5.25	1.75	1.75	0.75	0	0	0.25	0	0	0	0	0	8.75	1.75	1.75	0	0	2	3	3	3
21	secondary	Pentacostal	married	formal	1	#NULL!	0	0		0	1	0	5.25	1.75	0	0	1.75	0	0	0	8.75	8.75	0	10.5	1.75	0.75	0	0.25	5.25	1.75	1.75	0.25	0.25	0.25	0.25	0.75	0.25	0.25	0	0	1.75	1.75	1.75	0	1.75	4	4	3	3
22	secondary	Pentacostal	married	unemployed	1	#NULL!	0	0		0	0	1	1.75	1.75	1.75	1.75	1.75	0	0	5.25	42	42	0	1.75	1.75	0.75	0	0	1.75	1.75	0	0.25	0.25	0	0.25	0	0	0	0.25	0	0	0	0	0	0	3	2	3	2
22	secondary	Apostolic_Faith	married	unemployed	1	#NULL!	0	0		0	1	1	10.5	5.25	0	0	0	0	0	0	42	0	0	10.5	10.5	3	0	0	1.75	1.75	0	0	0	0	0	0	0	0.75	0	0	0	0	0	0	0	4	2	3	3
24	secondary	Pentacostal	married	formal	1	#NULL!	0	0		0	1	1	0	0	0	0	0	0	0	0	8.75	8.75	0	5.25	10.5	1.5	0	0	0	5.25	0	0	0.25	0	0	0	0.75	0	1.5	0	0	1.75	0	1.75	21	4	3	3	3
22	tertiary	Pentacostal	married	informal	1	#NULL!	0	0		0	0	0	5.25	0	0	0	0	0	0	0	42	0	0	5.25	10.5	1.5	0	0	5.25	1.75	5.25	0.25	0	0	0	0	0	0.25	0.25	0	42	0	0	0	0	2	3	3	3
18	secondary	Pentacostal	married	unemployed	1	#NULL!	0	0		0	1	0	5.25	1.75	17.5	5.25	5.25	1.75	0	0	21	21	5.25	1.75	1.75	0.25	0	0.25	1.75	5.25	0	0.25	0.25	0.75	0	0	0	0.25	0	1.5	0	1.75	1.75	0	0	3	3	3	3
18	Unable_to_read_and_write	Christian	married	housewife	1	#NULL!	0	0		0	1	0	10.5	1.75	1.75	1.75	10.5	1.75	0	0	42	8.75	0	5.25	1.75	0.75	0	0	1.75	1.75	21	0.75	0.25	0.25	0.25	0.25	0.25	0.25	0.25	0.25	0	1.75	0	1.75	1.75	4	4	4	3
37	secondary	Apostolic_Faith	married	housewife	0	#NULL!	0	1	1	0	1	0	0	0	17.5	0	0	0	1.75	0	0	1.75	0	17.5	0	0.25	0	0	1.75	0	0	1.5	0.25	0.25	0.25	0	0.25	0.75	0	0	0	1.75	8.75	21	1.75	3	3	3	4
19	secondary	Pentacostal	married	housewife	1	#NULL!	0	0		0	1	0	17.5	10.5	1.75	17.5	5.25	10.5	0	1.75	42	1.75	0	17.5	10.5	2.5	0	0	0	0	0	0	0	0	0.25	0	0	0.75	0	0	0	0	0	1.75	0	3	2	3	3
23	secondary	Pentacostal	single	student	1	#NULL!	1	0		0	1	1	1.75	1.75	0	10.5	5.25	1.75	0	5.25	35	21	10.5	0	10.5	0.25	0	0	21	1.75	1.75	0.25	0.75	0	0.25	0.75	0.25	0.25	0.25	0.75	21	1.75	1.75	1.75	0	4	3	3	3
20	secondary	Apostolic_Faith	married	formal	1	#NULL!	0	0		0	1	0	10.5	5.25	1.75	1.75	1.75	1.75	1.75	1.75	8.75	35	5.25	5.25	10.5	0.25	0.75	0.25	10.5	10.5	5.25	1.5	0.75	1.5	0.25	0.75	0.75	0.75	0.75	0.25	8.75	1.75	8.75	1.75	8.75	3	3	3	3
20	secondary	Christian	married	housewife	0	#NULL!	1	0	0	0	1	1	21	0	0	21	0	0	0	0	42	35	0	10.5	0	0.75	0	0	21	17.5	0	0	0	0	0.75	0.25	0.75	0	1.5	1.5	0	21	0	0	0	4	4	4	4
24	secondary	Others	married	unemployed	1	#NULL!	1	1		1	0	1	0	0	0	5.25	5.25	10.5	1.75	10.5	8.75	8.75	0	1.75	1.75	0.25	0.75	0.75	5.25	10.5	10.5	1.5	1.5	1.5	0.25	0.75	1.5	1.5	0.25	1.5	21	8.75	21	8.75	21	3	3	2	3
20	secondary	Others	married	unemployed	1	#NULL!	0	0		0	1	1	21	17.5	21	21	21	21	21	21	42	42	21	21	21	3	3	3	5.25	5.25	21	3	3	3	3	3	3	3	3	3	42	42	42	42	1.75	3	3	3	3
18	secondary	Apostolic_Faith	single	unemployed	1	#NULL!	1	0		0	1	0	1.75	1.75	1.75	0	0	0	0	0	1.75	0	0	1.75	0	0	0	0	0	0	0	0	0	0	0	0	0	0	0	0	0	0	1.75	0	0	4	4	4	4
35	secondary	Apostolic_Faith	married	housewife	0	3	1	1	0	1	1	0	5.25	21	0	21	21	21	21	21	42	42	21	21	21	3	3	3	21	21	21	3	3	3	3	3	3	3	3	3	42	42	1.75	1.75	1.75	3	3	3	3
30	secondary	Pentacostal	married	retired	0	1	1	0	0	0	1	1	1.75	5.25	1.75	1.75	1.75	1.75	0	5.25	21	21	0	5.25	1.75	0.25	0	0	1.75	1.75	1.75	0.25	0.25	0	0.25	0	0.25	0.25	0.25	0.25	21	1.75	1.75	0	1.75	3	3	3	3
41	secondary	Apostolic_Faith	married	unemployed	0	5	1	0	0	0	1	1	1.75	17.5	1.75	1.75	0	1.75	1.75	1.75	21	21	1.75	1.75	17.5	0.75	0.25	0.25	5.25	1.75	1.75	0.25	0.25	0.75	0.25	0	0	0	0	0	0	1.75	1.75	0	0	3	3	3	3
35	secondary	Apostolic_Faith	married	housewife	0	3	1	1	1	0	1	0	10.5	5.25	5.25	1.75	1.75	1.75	1.75	0	8.75	0	0	5.25	10.5	0.75	0	0	0	0	21	1.5	1.5	0.75	0.25	0	0	0	0.25	0	0	42	0	0	0	2	2	2	2
33	secondary	Apostolic_Faith	married	unemployed	0	3	1	0	0	1	1	1	10.5	10.5	10.5	10.5	10.5	17.5	5.25	5.25	21	21	5.25	5.25	17.5	2.5	0.75	0.75	10.5	10.5	17.5	0.75	0.75	1.5	1.5	1.5	1.5	0.75	0.75	0.75	21	8.75	8.75	8.75	8.75	3	3	4	4
22	secondary	Apostolic_Faith	married	unemployed	1	#NULL!	1	0		0	1	1	1.75	0	1.75	1.75	0	0	1.75	0	1.75	0	0	1.75	1.75	0.75	0.25	0.25	0	0	5.25	0.25	0.75	0	0.25	0.75	0.25	0.75	0.25	0.25	0	8.75	1.75	1.75	0	3	3	3	2
19	secondary	Pentacostal	single	unemployed	1	#NULL!	1	0		0	1	1	1.75	5.25	1.75	5.25	5.25	0	0	0	42	1.75	0	1.75	10.5	0.25	0	0	0	0	0	0	0.25	0	0	0	0	0	0	0	0	0	0	0	0	4	4	4	4
23	secondary	Apostolic_Faith	married	unemployed	1	#NULL!	1	0		0	1	1	0	0	0	0	0	0	0	0	0	0	0	0	0	0	0.25	0.25	17.5	0	21	0	0	0	1.5	2.5	0.25	0	0.25	0.75	8.75	1.75	42	1.75	0	4	4	3	3
25	secondary	Pentacostal	married	housewife	0	3	1	1	1	1	1	1	10.5	10.5	17.5	1.75	1.75	1.75	1.75	1.75	21	21	0	10.5	10.5	2.5	0	0	5.25	5.25	1.75	0.25	0	0.25	0.25	0.25	0.25	0.25	0.75	0.25	35	0	1.75	1.75	1.75	4	3	3	4
24	secondary	Pentacostal	married	unemployed	0	1	1	0	0	0	1	1	1.75	1.75	1.75	1.75	0	0	0	21	42	0	0	1.75	10.5	0	0	0	5.25	1.75	1.75	0.25	0	0	0.25	0	0	0	0	0.75	1.75	0	1.75	0	0	2	3	3	3
26	secondary	Pentacostal	married	unemployed	1	#NULL!	1	0		1	1	1	0	21	21	1.75	1.75	0	0	0	0	1.75	0	1.75	0	0	0	0	21	0	0	0	0	0	0	0	0	0	0.25	0.25	35	0	0	0	1.75	3	3	3	3
20	secondary	Apostolic_Faith	single	housewife	1	#NULL!	1	1		1	1	1	10.5	0	0	0	10.5	17.5	0	0	21	0	0	0	21	0	0	0	0	0	0	0.25	0.25	0	0.25	0.25	0.25	0	2.5	0	0	0	42	1.75	1.75	3	3	3	3
19	secondary	Pentacostal	married	unemployed	1	#NULL!	1	0		0	0	1	5.25	10.5	10.5	21	5.25	1.75	0	17.5	42	35	0	10.5	1.75	0.25	0	0	1.75	1.75	1.75	0	0	0	0.25	0	0	0.25	0.25	0.25	1.75	1.75	1.75	1.75	1.75	4	3	3	3
19	secondary	Pentacostal	married	informal	1	#NULL!	1	0		0	1	1	5.25	5.25	5.25	1.75	1.75	0	0	0	1.75	21	0	1.75	5.25	2.5	0.25	0	5.25	10.5	5.25	0.25	0.75	0.25	0.75	2.5	0.75	1.5	0.75	0.25	8.75	1.75	21	21	21	3	4	4	3
21	secondary	Apostolic_Faith	married	unemployed	1	#NULL!	1	0		0	1	1	21	0	0	21	21	21	21	0	42	42	21	21	21	2.5	2.5	2.5	21	21	0	0	1.5	0	0.75	0	0	0.25	1.5	1.5	21	8.75	21	8.75	8.75	4	4	4	4
36	secondary	Christian	married	unemployed	0	3	1	0	0	0	1	1	5.25	1.75	1.75	1.75	1.75	1.75	1.75	1.75	1.75	8.75	0	10.5	10.5	2.5	1.5	0.25	10.5	0	1.75	0.25	0.25	2.5	2.5	2.5	0.75	0.25	0.25	0.25	1.75	8.75	1.75	1.75	1.75	3	3	3	3
24	secondary	Apostolic_Faith	married	housewife	0	2	1	0	0	0	1	1	0	0	0	0	0	0	0	0	0	0	0	0	0	0	0	0	0	1.75	0	0	0	0	0.25	0	0	0	0	0	0	0	0	0	0	3	3	2	3
34	secondary	Apostolic_Faith	married	housewife	0	2	1	0	0	0	1	1	1.75	1.75	1.75	0	0	0	0	0	0	0	0	5.25	0	0	0	0	1.75	0	0	0.25	0	0.25	0.25	0.75	0.25	0	0	0	1.75	0	1.75	0	1.75	3	3	3	3
37	secondary	Apostolic_Faith	married	unemployed	0	2	1	0	0	1	1	1	5.25	1.75	1.75	10.5	10.5	0	0	0	1.75	1.75	0	5.25	1.75	0	0	0	0	1.75	0	0.25	1.5	2.5	1.5	0	0	0.25	0.25	0.25	1.75	0	1.75	1.75	0	3	3	3	4
34	secondary	Apostolic_Faith	married	unemployed	0	2	1	0	0	1	0	1	1.75	0	21	1.75	1.75	10.5	17.5	17.5	42	42	21	21	17.5	2.5	3	2.5	1.75	1.75	5.25	0.75	1.5	1.5	2.5	2.5	3	2.5	1.5	3	42	42	35	42	42	2	3	1	1
25	secondary	Pentacostal	married	housewife	0	1	1	0	0	0	0	0	0	1.75	1.75	1.75	1.75	0	0	0	0	0	1.75	0	1.75	0.25	0.25	0.25	0	1.75	1.75	0.25	0.25	0.25	0.25	0.25	0.25	0.25	0.25	0	0	0	0	0	0	4	4	4	4
18	secondary	Apostolic_Faith	married	unemployed	1	#NULL!	1	0		0	1	0	1.75	0	1.75	5.25	1.75	0	0	1.75	8.75	8.75	0	1.75	1.75	0	0	0	0	0	5.25	0.25	0.25	0	0.25	0	0	0.25	0	0	0	0	1.75	0	1.75	3	3	3	3
18	secondary	Pentacostal	married	housewife	1	#NULL!	1	0		0	1	1	0	1.75	0	0	0	0	0	1.75	21	1.75	0	17.5	1.75	2.5	0	0	1.75	0	5.25	1.5	0	0	0.25	2.5	0	0.25	0	0	0	0	0	0	0	3	3	3	3
20	secondary	Christian	married	unemployed	1	#NULL!	1	0		0	1	1	0	1.75	1.75	5.25	5.25	1.75	0	1.75	21	8.75	0	10.5	10.5	0	0	0	1.75	0	0	0.25	0	0	0.75	0	0.25	0	0	0.25	0	0	0	0	0	3	3	3	3
20	secondary	Apostolic_Faith	married	unemployed	1	#NULL!	1	1		0	1	1	1.75	5.25	5.25	5.25	10.5	1.75	0	0	8.75	8.75	0	1.75	5.25	0.75	0.75	0	1.75	1.75	0	0	0.25	0.25	1.5	0.25	0.25	0.25	0.25	0.25	1.75	1.75	8.75	35	0	3	3	3	3
28	secondary	Pentacostal	married	unemployed	1	#NULL!	1	0		0	1	1	21	0	1.75	5.25	10.5	10.5	1.75	17.5	42	8.75	0	21	10.5	2.5	0	0	1.75	1.75	1.75	0	0.25	0.25	0	0	0	0.25	0	0.25	8.75	8.75	0	1.75	1.75	3	2	3	3
20	secondary	Christian	married	housewife	1	#NULL!	1	0		0	1	1	5.25	5.25	5.25	5.25	5.25	5.25	5.25	5.25	8.75	8.75	5.25	5.25	5.25	0.75	0.75	1.5	10.5	5.25	10.5	0.75	0.25	0.75	1.5	0.75	1.5	1.5	1.5	1.5	8.75	8.75	1.75	8.75	8.75	3	3	3	3
20	primary	Christian	married	housewife	1	#NULL!	1	1		1	1	1	10.5	1.75	10.5	1.75	10.5	5.25	5.25	10.5	42	21	0	10.5	10.5	1.5	0.25	0.75	5.25	17.5	10.5	0.75	2.5	2.5	2.5	0	0.75	0.25	0.75	3	42	35	1.75	0	21	3	3	4	4
24	secondary	Pentacostal	married	unemployed	0	2	1	0	0	0	1	0	0	0	0	0	21	21	0	0	42	0	0	1.75	21	0	0	0	0	5.25	0	0.25	0	0	0.25	0	0.25	0	0	0	0	0	0	1.75	1.75	3	3	3	3
20	secondary	Apostolic_Faith	married	unemployed	0	2	1	0	0	0	1	1	1.75	17.5	10.5	17.5	10.5	17.5	10.5	1.75	8.75	21	5.25	5.25	17.5	3	0.75	0.25	1.75	5.25	10.5	3	3	0.75	0.25	2.5	0.25	1.5	2.5	0.25	21	35	8.75	35	1.75	3	3	2	1
37	secondary	Apostolic_Faith	married	unemployed	0	1	1	0	0	0	1	1	0	0	0	0	0	0	0	0	0	0	0	0	0	0	0	0	0	0	0	0	0.25	0.75	1.5	0	0.25	0	3	0	0	0	0	0	0	3	3	3	3
27	secondary	Apostolic_Faith	married	housewife	0	1	1	0	0	0	1	1	17.5	5.25	1.75	1.75	1.75	1.75	0	0	1.75	1.75	0	1.75	1.75	0.25	0	0	1.75	1.75	1.75	0.25	0.25	0	0.25	0.25	0.25	0	0	0	1.75	1.75	0	1.75	0	3	3	3	3
23	secondary	Pentacostal	married	housewife	0	1	1	0	0	0	1	1	1.75	1.75	1.75	1.75	1.75	1.75	1.75	5.25	42	42	0	21	17.5	3	0	0	1.75	1.75	1.75	0.25	0.25	0	1.5	1.5	0.25	2.5	0.75	0.25	0	1.75	1.75	1.75	0	4	4	4	4
18	secondary	Muslim	married	unemployed	1	#NULL!	1	1		0	1	0	0	0	1.75	1.75	1.75	1.75	0	0	0	0	1.75	0	0	0.25	0.25	0	1.75	1.75	1.75	0	0.25	0	0	0.25	0.25	0.75	0.75	0	1.75	1.75	0	0	0	4	4	4	4
19	secondary	Apostolic_Faith	married	housewife	1	#NULL!	1	0		1	1	1	1.75	0	0	0	5.25	1.75	0	0	1.75	0	0	1.75	0	0.75	0.25	0	1.75	1.75	0	0.25	0.25	0	0.25	0.25	0.25	0	0.25	0	0	1.75	0	1.75	0	3	3	4	4
28	secondary	Muslim	cohabiting	student	1	#NULL!	1	1		1	1	1	0	0	10.5	0	5.25	0	0	10.5	0	0	5.25	0	0	0.75	1.5	2.5	0	0	1.75	0	3	0.25	0.75	2.5	2.5	0	2.5	3	0	0	1.75	1.75	8.75	3	2	1	4
20	secondary	Christian	married	housewife	1	#NULL!	1	0		0	1	1	1.75	1.75	5.25	5.25	5.25	1.75	0	1.75	8.75	8.75	5.25	5.25	5.25	1.5	0	0	5.25	1.75	10.5	0	0.25	0.75	0.75	0.25	0.25	0	0.25	0	8.75	1.75	8.75	21	1.75	3	3	3	3
18	secondary	Pentacostal	married	student	1	#NULL!	1	1		0	1	1	1.75	1.75	0	10.5	10.5	5.25	0	0	1.75	0	0	1.75	21	0	0	0	5.25	10.5	17.5	0.75	0.75	0	0.25	0.25	0.25	0.25	0.75	0.75	0	8.75	8.75	0	8.75	3	3	3	4
28	Non-formal_education	Others	single	retired	1	#NULL!	1	1		0	1	1	5.25	5.25	10.5	5.25	10.5	17.5	17.5	17.5	35	35	21	5.25	5.25	0	0	0.75	0	5.25	10.5	3	1.5	1.5	0.75	0.75	1.5	2.5	0.75	2.5	21	8.75	21	21	35	3	2	2	2
26	secondary	Apostolic_Faith	married	housewife	0	5	1	0	1	1	1	1	1.75	0	5.25	1.75	1.75	0	0	0	42	42	0	21	1.75	0.25	0	3	21	21	0	0.75	0	3	3	0.25	0.25	0	2.5	0	0	35	35	8.75	21	3	4	4	4
19	secondary	Pentacostal	married	retired	0	4	1	1	1	1	1	1	1.75	1.75	1.75	1.75	1.75	0	0	0	8.75	8.75	0	1.75	10.5	0.75	0	0	5.25	0	0	0.25	0	0	0.25	0	0.25	0	0.75	0	0	0	0	0	8.75	3	3	3	3
39	secondary	Apostolic_Faith	married	unemployed	0	4	1	0	0	0	0	1	10.5	0	5.25	17.5	1.75	0	0	0	42	1.75	0	1.75	0	1.5	0	0	10.5	0	0	2.5	0.75	0	0.25	0.25	0	0.25	0.75	0	0	0	8.75	1.75	8.75	2	3	3	3
37	secondary	Apostolic_Faith	married	housewife	0	4	1	0	0	0	1	1	5.25	17.5	21	10.5	10.5	5.25	0	0	0	8.75	0	5.25	1.75	1.5	0	0	17.5	5.25	17.5	0.75	0.75	0	0	0	0	0	0	0	35	8.75	8.75	8.75	8.75	3	3	3	4
28	secondary	Pentacostal	married	housewife	0	2	1	0	1	0	1	0	17.5	1.75	10.5	10.5	1.75	0	0	0	1.75	8.75	0	5.25	0	0.25	3	0	0	1.75	0	0	0	0.25	0.25	0	0.25	0	0.25	0.25	8.75	1.75	1.75	1.75	0	3	2	3	3
21	secondary	Apostolic_Faith	married	housewife	1	#NULL!	1	0		0	1	1	10.5	1.75	1.75	1.75	10.5	1.75	1.75	1.75	1.75	0	0	1.75	1.75	0.75	0	0	0	0	0	0.75	0.75	0	0.75	0.75	0.75	0.75	0.75	0.75	0	0	1.75	0	1.75	4	4	3	4
20	secondary	Apostolic_Faith	widower	unemployed_health_reasons	0	#NULL!	1	1	0	1	1	1	10.5	10.5	1.75	5.25	21	5.25	1.75	1.75	42	1.75	5.25	5.25	5.25	0.75	0.75	0.75	5.25	5.25	5.25	0.75	0.75	0.75	0.75	0.75	0.75	0.75	0.75	0.75	8.75	8.75	8.75	8.75	1.75	4	4	3	3
18	secondary	Muslim	separated	unemployed	0	2	1	0	0	0	1	0	1.75	5.25	5.25	10.5	10.5	1.75	0	0	35	42	0	5.25	1.75	0.25	0	0	1.75	5.25	5.25	1.5	2.5	0.25	0.25	0	0	0.25	1.5	1.5	8.75	1.75	8.75	1.75	8.75	3	4	3	4
26	tertiary	Pentacostal	married	formal	1	#NULL!	1	0		0	1	0	5.25	0	0	1.75	0	0	0	10.5	35	42	0	10.5	10.5	2.5	0	0	5.25	1.75	0	2.5	1.5	0	0	0	0	0	0.75	0.75	42	1.75	21	21	8.75	3	3	4	3
37	secondary	Christian	married	informal	0	4	1	0	1	0	1	0	1.75	1.75	5.25	1.75	1.75	1.75	0	0	1.75	8.75	0	1.75	5.25	0.75	1.5	1.5	5.25	1.75	0	0.25	0.25	0.25	0.25	0	0	0	0	0	0	0	0	0	0	3	3	3	3
18	Unable_to_read_and_write	Christian	married	unemployed	1	#NULL!	1	0		0	1	1	1.75	1.75	1.75	1.75	1.75	0	0	0	1.75	1.75	0	1.75	1.75	0.25	0.25	0	1.75	1.75	1.75	0.25	0.25	0.25	0.25	0.25	0.25	0.25	0.25	0.25	0	1.75	0	0	0	4	4	4	4
18	secondary	Pentacostal	married	housewife	1	#NULL!	1	0		1	1	0	5.25	1.75	1.75	5.25	1.75	1.75	0	1.75	1.75	1.75	1.75	1.75	5.25	0	0	0.25	5.25	1.75	5.25	0.25	0.25	0	0.25	0.25	0.25	0.25	0.75	0.25	0	0	21	0	1.75	3	3	4	3
31	secondary	Apostolic_Faith	married	unemployed	0	#NULL!	1	0	0	1	1	1	1.75	17.5	1.75	5.25	10.5	1.75	5.25	10.5	0	42	17.5	17.5	5.25	0	0	0.75	10.5	5.25	5.25	2.5	2.5	0.75	2.5	2.5	1.5	2.5	2.5	0	0	0	0	0	0	4	4	4	4
30	secondary	Apostolic_Faith	married	informal	0	4	1	1	0	0	1	1	1.75	1.75	1.75	1.75	1.75	5.25	0	0	42	1.75	0	5.25	10.5	1.5	0	0	1.75	0	10.5	1.5	0	0.25	0	0	0	0	0.25	0.25	35	0	1.75	0	1.75	3	3	3	3
28	primary	Christian	married	informal	0	5	1	1	1	1	1	1	5.25	1.75	5.25	5.25	10.5	10.5	5.25	0	42	1.75	0	17.5	5.25	1.5	0	0	5.25	5.25	1.75	0.25	0.25	0	0	0.25	0	0.25	0.25	0.25	42	1.75	1.75	1.75	0	4	3	3	3
25	secondary	Apostolic_Faith	married	unemployed	0	2	1	1	1	0	1	1	1.75	1.75	0	10.5	1.75	5.25	0	0	0	0	0	0	5.25	0	0	0	0	0	0	1.5	1.5	0	0	0	0	0.25	0	0	0	0	0	0	0	3	3	3	3
34	secondary	Apostolic_Faith	married	housewife	0	2	1	0	0	0	1	1	1.75	1.75	10.5	1.75	0	0	0	1.75	1.75	1.75	0	1.75	5.25	0.25	0.25	0.25	1.75	1.75	1.75	0	0	0	0	0	0	0	0.25	0.25	0	1.75	0	1.75	1.75	3	3	3	3
23	primary	Christian	married	unemployed	0	2	1	1	0	1	1	1	1.75	5.25	1.75	1.75	1.75	1.75	0	0	1.75	1.75	0	5.25	10.5	1.5	0	0.75	0	5.25	1.75	0	0	0	0.25	0	0	0.25	0	0	0	0	0	0	0	3	3	4	3
19	secondary	Others	single	unemployed	0	2	1	0	0	0	1	0	10.5	1.75	1.75	10.5	5.25	1.75	0	0	21	21	0	1.75	5.25	0.25	0	0	5.25	1.75	5.25	0.75	0.25	0	0.25	0	0.25	0.75	0.75	0.75	1.75	0	1.75	8.75	8.75	3	4	3	4
32	secondary	Pentacostal	married	unemployed	0	1	1	1	0	0	1	1	1.75	1.75	0	1.75	1.75	0	0	0	21	42	0	21	1.75	0	0	0	1.75	5.25	1.75	0.75	0	0	0	0	0	0	0.75	0.25	0	0	0	0	0	4	3	3	3
25	secondary	Pentacostal	married	informal	0	1	1	0	0	0	0	1	10.5	5.25	5.25	1.75	0	0	0	21	42	8.75	0	5.25	10.5	3	0	0	10.5	5.25	5.25	0.75	0.25	0	0	0	0	0.25	0	0	21	0	8.75	0	0	3	3	3	3
26	secondary	Pentacostal	married	unemployed	0	1	1	0	0	0	1	0	17.5	0	0	5.25	1.75	1.75	0	1.75	42	42	0	5.25	5.25	1.5	0	0	21	1.75	21	0.75	3	3	0	1.5	0	0.75	1.5	0.25	35	1.75	1.75	0	0	4	4	3	4
18	secondary	Pentacostal	married	unemployed	1	#NULL!	1	0		0	1	1	21	1.75	5.25	1.75	0	0	0	0	42	0	0	10.5	1.75	0.75	0	0	0	0	0	1.5	0	0	0	0	0	0	0	0	0	0	0	0	0	3	3	3	3
24	secondary	Pentacostal	married	formal	1	#NULL!	1	0		0	1	1	5.25	1.75	0	0	0	0	0	0	21	8.75	0	5.25	1.75	0	0	0	1.75	1.75	1.75	0	0	0	0	0	0	0	0	0	42	1.75	1.75	0	1.75	4	4	4	4
18	tertiary	Pentacostal	married	student	1	#NULL!	1	0		0	1	1	17.5	0	1.75	0	0	0	0	10.5	21	21	0	1.75	10.5	2.5	1.5	1.5	17.5	10.5	0	0.25	0	0	0.75	0	0.25	0	0	0.75	21	1.75	0	8.75	0	3	2	3	3
23	secondary	Pentacostal	married	formal	1	#NULL!	1	0		0	1	0	5.25	10.5	0	10.5	1.75	10.5	1.75	5.25	8.75	21	0	1.75	10.5	0.75	0	0.25	5.25	1.75	0	0.75	1.5	1.5	0.75	0.75	0.25	0.75	0.25	0.75	21	1.75	8.75	1.75	8.75	2	2	3	3
23	secondary	Pentacostal	married	unemployed	1	#NULL!	1	0		0	1	1	10.5	1.75	1.75	1.75	5.25	1.75	0	0	35	1.75	0	1.75	5.25	0.75	0	0	1.75	1.75	0	0.25	0.25	0	0.75	0	0.75	0	3	3	21	8.75	8.75	21	8.75	3	2	4	3
32	tertiary	Pentacostal	married	student	1	#NULL!	1	0		0	1	0	5.25	0	0	5.25	1.75	0	0	10.5	35	8.75	0	10.5	17.5	0.25	0.25	0.75	0	1.75	5.25	0.25	0.25	0	0.25	0.25	0.25	0.25	1.5	0.25	35	8.75	8.75	21	1.75	3	3	3	3
19	secondary	Apostolic_Faith	married	unemployed	1	#NULL!	1	0		0	1	1	10.5	1.75	1.75	10.5	10.5	10.5	0	0	42	1.75	0	5.25	21	0.75	0	0	10.5	10.5	10.5	1.5	0.75	3	0.25	0.75	0.75	0.75	0.75	0.75	35	8.75	1.75	0	0	3	3	3	4
25	secondary	Pentacostal	married	unemployed	0	2	1	0	0	1	1	1	1.75	1.75	1.75	1.75	1.75	5.25	0	0	21	42	0	10.5	5.25	0	0	0	1.75	0	0	0.25	0	0	0	0	0	0	0.25	0.25	0	0	0	0	0	2	3	3	3
27	tertiary	Apostolic_Faith	married	housewife	0	2	1	0	1	1	1	1	1.75	1.75	5.25	5.25	1.75	1.75	0	1.75	21	21	0	17.5	17.5	1.5	0.75	0.25	10.5	0	1.75	0.25	0.25	0	0	0	0	0.25	0.25	0.25	0	8.75	1.75	1.75	0	3	3	3	3
29	secondary	Apostolic_Faith	married	housewife	0	2	1	1	1	0	1	1	10.5	21	1.75	10.5	21	21	0	21	42	35	0	21	17.5	0.75	0	0	5.25	1.75	0	0.25	0.25	0	0	0.25	0	0.25	0.25	0.25	8.75	1.75	8.75	0	0	4	3	4	3
24	tertiary	Apostolic_Faith	married	formal	1	#NULL!	1	0		0	1	0	5.25	0	0	0	0	0	0	10.5	21	42	0	5.25	1.75	0.25	0	0	1.75	1.75	5.25	0.25	0	0	0	0	0	0	0.25	0	35	0	1.75	0	0	3	3	3	3
37	secondary	Christian	married	unemployed	0	3	1	1	1	0	1	0	5.25	1.75	5.25	10.5	1.75	0	0	0	8.75	21	0	1.75	5.25	2.5	1.5	0.75	5.25	5.25	5.25	0.25	0.25	1.5	0.25	0	0	0	0.75	0.75	0	8.75	1.75	21	1.75	4	3	4	4
26	secondary	Others	married	housewife	1	#NULL!	1	1		1	1	0	5.25	5.25	1.75	0	0	0	0	0	1.75	8.75	0	10.5	1.75	0.25	0.25	0.25	17.5	0	0	0	0	0	0	0	0	0.25	0	0	0	1.75	0	0	0	3	4	2	4
21	secondary	Pentacostal	married	unemployed_health_reasons	1	#NULL!	1	1		1	1	1	21	1.75	0	0	1.75	1.75	10.5	21	42	42	0	1.75	21	3	0	0	1.75	0	10.5	0.25	0.25	3	0	0	0	0	0.75	0.75	42	0	0	0	1.75	4	1	1	1
23	secondary	Apostolic_Faith	married	housewife	0	2	1	0	0	0	1	0	5.25	10.5	5.25	5.25	1.75	1.75	10.5	0	1.75	8.75	0	10.5	10.5	0.75	0	0	1.75	0	1.75	0.75	0	1.5	0.25	0.25	0.25	0	0	0	0	1.75	0	0	0	3	4	4	3
28	secondary	Pentacostal	married	housewife	0	1	1	1	0	1	1	0	1.75	0	0	0	0	0	0	0	0	8.75	0	5.25	10.5	0	0	0	10.5	0	10.5	0.75	0	0	0	0	0	0.25	0.25	0.75	0	0	0	0	1.75	3	3	3	3
18	secondary	Apostolic_Faith	married	informal	1	#NULL!	1	0		0	1	0	1.75	0	0	0	0	0	0	5.25	1.75	8.75	0	5.25	5.25	0.75	0	0	1.75	1.75	0	0.25	0.25	0	0.25	0.25	0.25	0	0	0	8.75	0	1.75	0	1.75	3	3	3	3
21	secondary	Pentacostal	married	formal	1	#NULL!	1	0		0	1	0	5.25	1.75	1.75	1.75	1.75	1.75	0	1.75	1.75	8.75	0	10.5	5.25	0.75	0	0	1.75	5.25	1.75	0.75	0.25	0	0	0	0	0	0.25	0	21	0	1.75	1.75	1.75	3	3	3	3
23	secondary	Pentacostal	married	housewife	1	#NULL!	1	1		0	1	0	0	0	0	0	0	1.75	0	0	1.75	0	0	5.25	1.75	0	0.75	0	5.25	1.75	1.75	0.75	0.75	0.25	0.25	0.75	0.25	0.25	2.5	2.5	1.75	0	1.75	21	0	3	3	3	3
18	secondary	Pentacostal	married	student	1	#NULL!	1	0		0	1	0	5.25	5.25	1.75	10.5	5.25	1.75	0	0	1.75	8.75	0	1.75	1.75	0	0.25	0.25	1.75	5.25	1.75	0.25	0	0.25	0.75	0.25	0.75	0.25	0.75	0.75	8.75	1.75	0	1.75	1.75	3	3	3	3
22	secondary	Christian	married	informal	1	#NULL!	1	0		0	1	0	10.5	1.75	1.75	0	0	0	0	0	42	35	0	17.5	5.25	1.5	0	0	5.25	1.75	0	0.25	0	0	0	0	0	0	0	0	0	0	0	0	0	3	3	3	3
18	secondary	Apostolic_Faith	married	unemployed	1	#NULL!	1	1		0	0	1	5.25	5.25	1.75	0	0	0	0	5.25	35	21	0	5.25	1.75	0.75	0	0	5.25	5.25	1.75	0.25	0.25	0.75	0.75	0.75	0	0.25	1.5	0.25	1.75	8.75	1.75	1.75	8.75	2	4	3	3
36	secondary	Pentacostal	married	unemployed	0	2	1	1	0	0	1	1	10.5	1.75	0	5.25	0	0	0	0	42	8.75	0	5.25	1.75	3	0	0	5.25	0	5.25	1.5	0.75	0	0.75	0	0	0.75	0.25	0	0	0	0	0	0	3	3	3	3
31	primary	Apostolic_Faith	married	unemployed	0	2	1	1	1	0	1	1	10.5	0	0	10.5	10.5	0	0	0	0	8.75	0	17.5	5.25	1.5	0	0.25	1.75	1.75	1.75	1.5	1.5	0	0	0.75	0	0	0	0	0	0	0	0	0	1	4	3	3
20	secondary	Pentacostal	married	unemployed	1	#NULL!	1	0		0	1	1	5.25	1.75	5.25	10.5	10.5	0	0	0	21	35	0	1.75	10.5	0.75	0	0.75	5.25	1.75	10.5	0.75	0.25	0.25	0.75	1.5	1.5	3	0.75	0.25	8.75	1.75	1.75	8.75	1.75	4	4	4	4
30	secondary	Pentacostal	married	informal	0	4	1	1	1	0	0	1	17.5	5.25	5.25	17.5	17.5	10.5	10.5	5.25	1.75	1.75	0	5.25	5.25	1.5	1.5	0.75	5.25	1.75	5.25	0	0.75	1.5	0.75	1.5	0.75	0.75	0.75	0.75	35	0	1.75	1.75	1.75	4	4	4	4
37	primary	Christian	married	housewife	0	3	1	1	1	0	1	0	1.75	1.75	0	21	0	0	0	10.5	21	1.75	0	17.5	0	2.5	0	0	5.25	0	10.5	0	0	0	0	0	0	0.25	0	0	1.75	1.75	0	1.75	0	3	3	3	3
35	secondary	Apostolic_Faith	married	unemployed	0	3	1	0	0	0	1	0	21	0	0	0	0	0	0	0	42	42	0	21	0	0	3	0	21	21	21	3	3	0	0	0.25	0.75	0.25	0.25	0.25	1.75	8.75	8.75	8.75	35	3	3	3	3
26	secondary	Apostolic_Faith	married	housewife	0	3	1	1	1	0	1	1	21	5.25	1.75	1.75	1.75	0	0	0	1.75	8.75	0	21	21	3	3	3	21	21	21	2.5	3	2.5	2.5	0	0.25	0.25	1.5	0.25	21	1.75	1.75	21	21	3	4	3	4
19	secondary	Pentacostal	married	housewife	1	#NULL!	1	0		0	1	1	1.75	1.75	0	1.75	1.75	1.75	0	0	21	1.75	0	1.75	5.25	1.5	0.25	0.25	0	0	1.75	0.25	0.25	0	0.25	0.25	0.25	0	0.25	0.25	0	0	0	0	0	3	3	3	3
28	secondary	Apostolic_Faith	married	unemployed	1	#NULL!	1	0		0	1	1	10.5	0	0	0	5.25	1.75	0	0	35	42	0	1.75	0	1.5	0	0	1.75	1.75	5.25	0	1.5	0.25	0	0	0	0.25	0	0	1.75	1.75	1.75	1.75	21	3	3	3	3
19	secondary	Pentacostal	married	unemployed	1	#NULL!	1	0		0	1	1	10.5	0	0	1.75	1.75	1.75	21	10.5	35	0	0	21	10.5	2.5	0	0	5.25	1.75	0	0.75	0.25	0.25	0	0.25	0	0	0	0	0	0	0	0	0	2	2	2	2
32	secondary	Apostolic_Faith	married	formal	0	4	1	0	0	0	1	1	5.25	5.25	5.25	17.5	10.5	1.75	0	5.25	35	8.75	0	17.5	17.5	2.5	0	1.5	1.75	1.75	5.25	3	2.5	0	0	0	2.5	2.5	0	0	42	21	1.75	1.75	1.75	3	3	3	3
34	secondary	Apostolic_Faith	married	unemployed	0	2	1	0	1	0	1	1	17.5	10.5	10.5	10.5	17.5	1.75	0	1.75	1.75	8.75	0	10.5	1.75	1.5	0	0	17.5	17.5	5.25	0.75	1.5	0.75	0	0	0	0.25	0	0	0	8.75	1.75	0	0	3	3	3	3
27	secondary	Apostolic_Faith	married	housewife	0	2	1	0	0	0	1	1	21	21	21	17.5	1.75	1.75	1.75	17.5	42	35	1.75	10.5	21	1.5	1.5	0.75	5.25	10.5	17.5	0.75	0.25	0.25	0.25	0.25	0.25	0.25	0	0	21	1.75	8.75	1.75	1.75	3	4	4	4
27	tertiary	Pentacostal	single	informal	0	1	1	0	0	0	1	1	1.75	1.75	1.75	10.5	5.25	5.25	0	17.5	35	35	0	5.25	5.25	0.75	0	0	5.25	1.75	1.75	0.25	0.25	0	0	0	0	0.25	0.25	0	8.75	1.75	8.75	0	1.75	3	3	3	2
25	tertiary	Apostolic_Faith	married	housewife	0	1	1	1	0	0	1	0	5.25	10.5	5.25	1.75	1.75	10.5	10.5	17.5	21	35	1.75	10.5	17.5	2.5	2.5	1.5	10.5	5.25	10.5	0.75	0.25	2.5	0.75	0.75	0.75	0.25	0.25	0.25	0	35	21	8.75	21	3	3	4	3
21	secondary	Christian	married	housewife	1	#NULL!	1	0		0	0	0	5.25	0	0	0	0	0	0	1.75	42	21	0	5.25	10.5	1.5	0	0	1.75	1.75	10.5	0.75	3	0	0	0	0.25	0.25	0	0	0	0	0	0	0	3	3	3	3
18	secondary	ATR	married	unemployed	1	#NULL!	1	1		0	1	1	1.75	5.25	0	1.75	1.75	1.75	1.75	0	21	1.75	0	17.5	10.5	1.5	0	2.5	17.5	10.5	0	0.75	0.75	0.75	2.5	1.5	1.5	0	0.75	0	0	35	21	21	21	3	3	3	3
37	secondary	ATR	married	unemployed	0	4	1	0	0	0	1	1	10.5	5.25	1.75	1.75	0	1.75	0	0	42	42	0	5.25	1.75	1.5	0	0	1.75	1.75	1.75	3	0.25	0	0	0	0	0	0	0	0	1.75	35	1.75	1.75	3	3	3	3
39	secondary	Pentacostal	married	housewife	0	4	1	0	0	0	1	0	17.5	17.5	17.5	10.5	1.75	5.25	21	10.5	42	21	1.75	10.5	17.5	0.25	2.5	0.25	10.5	5.25	17.5	1.5	0.25	0.75	3	0.25	0.25	0.25	0.25	0.25	8.75	1.75	1.75	0	1.75	3	3	3	3
32	secondary	Pentacostal	married	unemployed	0	3	1	0	0	0	1	1	1.75	5.25	0	0	0	0	0	0	0	0	0	1.75	10.5	0.75	0	0	5.25	0	0	0.25	0.25	0.25	0.25	0.25	0.25	0	0.25	0.25	1.75	1.75	1.75	1.75	1.75	3	3	3	3
32	secondary	Apostolic_Faith	married	housewife	0	3	1	0	1	1	1	1	10.5	1.75	1.75	1.75	0	0	0	1.75	35	1.75	0	5.25	1.75	0.25	0	0	5.25	0	5.25	0.25	0	0	0.25	0.25	0.25	0.25	0	0	0	0	0	0	0	3	3	3	3
26	secondary	Christian	married	informal	0	3	1	0	0	0	1	1	1.75	1.75	0	1.75	0	0	1.75	0	42	21	0	1.75	1.75	0.25	0	0.25	1.75	1.75	1.75	0.25	0.25	0.25	0.25	0	0.25	0.25	0.25	0.25	42	1.75	1.75	1.75	1.75	3	3	3	3
30	secondary	Christian	married	housewife	0	3	1	0	0	0	1	1	5.25	1.75	1.75	10.5	5.25	5.25	0	0	21	8.75	5.25	5.25	10.5	1.5	0.75	0.75	1.75	1.75	5.25	0.75	0.25	0	0.25	0	0	0.25	0.75	1.5	0	0	0	0	0	3	3	4	3
32	primary	Apostolic_Faith	married	housewife	0	3	1	0	0	1	1	0	10.5	5.25	1.75	5.25	1.75	5.25	21	0	1.75	1.75	0	5.25	0	1.5	0	0	1.75	1.75	1.75	0.25	0	0	0	0	0	0.25	0	0	8.75	1.75	8.75	1.75	1.75	3	3	3	3
45	secondary	Pentacostal	married	housewife	0	3	1	1	0	0	1	0	5.25	5.25	5.25	10.5	5.25	0	0	0	42	42	0	10.5	10.5	0	0	0.75	5.25	0	0	0.75	0.75	0.75	0	0.25	0	0.75	0.25	0.75	0	0	0	0	0	4	4	4	4
37	secondary	Christian	married	unemployed	0	3	1	0	0	0	1	0	21	1.75	1.75	1.75	5.25	5.25	10.5	1.75	35	1.75	0	17.5	10.5	0.25	0.25	0.25	5.25	5.25	5.25	0.25	0.25	0.25	0.25	0.25	0.25	0	0.25	0	1.75	8.75	8.75	1.75	1.75	3	3	3	3
30	secondary	Apostolic_Faith	married	housewife	0	3	1	0	0	0	1	1	17.5	1.75	5.25	5.25	1.75	21	21	1.75	35	42	0	10.5	10.5	0	0	0	10.5	1.75	0	0.25	0.25	2.5	1.5	1.5	2.5	0	0.75	0.75	21	21	8.75	8.75	8.75	3	4	3	3
28	secondary	Pentacostal	married	unemployed	0	2	1	0	0	0	1	1	17.5	1.75	1.75	10.5	1.75	0	0	0	21	8.75	0	10.5	1.75	1.5	0	0	0	0	0	0.25	0.25	0	0	0	0	0.25	0.25	0	0	0	0	0	0	2	2	3	2
30	secondary	Pentacostal	married	housewife	0	2	1	1	0	0	1	1	21	10.5	5.25	10.5	1.75	0	0	0	42	35	0	10.5	5.25	1.5	0	0	1.75	0	0	0.75	0	0	0	0	0	0.25	0	0	0	1.75	0	0	0	3	3	3	3
32	secondary	Pentacostal	married	informal	0	2	1	0	0	0	1	1	10.5	5.25	5.25	21	1.75	0	5.25	0	42	1.75	0	17.5	1.75	3	0.75	0.75	1.75	1.75	0	0.25	0.25	0	0	0	0.25	0.75	0	0	21	8.75	8.75	8.75	8.75	4	3	3	3
29	secondary	Pentacostal	married	housewife	0	2	1	0	1	0	0	1	5.25	5.25	10.5	1.75	5.25	1.75	17.5	5.25	42	8.75	0	21	17.5	3	1.5	1.5	10.5	10.5	5.25	0.25	0.25	1.5	0.75	0.25	0.25	0.25	0.25	0.25	8.75	1.75	1.75	8.75	8.75	3	3	3	3
20	secondary	Pentacostal	married	unemployed	0	1	1	0	1	0	1	1	5.25	10.5	5.25	0	0	0	0	0	42	8.75	0	5.25	1.75	3	0	0	5.25	1.75	0	2.5	0.75	0.75	0	0	0.25	0.25	0	0	0	0	0	0	0	3	3	3	4
22	secondary	Pentacostal	married	housewife	0	1	1	1	1	0	0	1	1.75	1.75	5.25	5.25	5.25	5.25	5.25	10.5	35	42	0	10.5	0	1.5	0	0	5.25	1.75	0	1.5	0	0	0	0	0	0.75	1.5	1.5	0	0	1.75	0	0	3	3	3	3
29	secondary	Apostolic_Faith	married	unemployed	0	1	1	0	0	0	1	1	1.75	1.75	10.5	0	0	1.75	0	0	21	8.75	0	5.25	1.75	0	0	0	10.5	0	0	0.25	0.25	0	0.25	0.25	0.25	0.25	0.25	0.25	21	8.75	21	8.75	21	3	3	3	3
27	secondary	Christian	married	housewife	0	1	1	1	1	0	0	1	10.5	17.5	1.75	10.5	10.5	1.75	0	1.75	0	0	0	17.5	1.75	3	0.75	0.25	0	1.75	0	0.25	0	0	0	0	0	0	0.25	0.25	42	8.75	35	0	1.75	3	3	2	3
21	secondary	Apostolic_Faith	single	unemployed	0	1	1	0	0	0	1	1	1.75	5.25	10.5	21	17.5	10.5	17.5	1.75	35	42	10.5	21	17.5	0.25	2.5	3	17.5	5.25	5.25	2.5	0.75	2.5	2.5	2.5	0.25	0.75	1.5	2.5	8.75	21	21	8.75	1.75	4	3	3	3
21	secondary	Apostolic_Faith	married	housewife	1	#NULL!	1	0		0	1	1	0	1.75	1.75	1.75	1.75	0	0	0	1.75	1.75	0	1.75	1.75	1.5	0	0	0	0	1.75	0.25	0.25	0	0	0	0	0	0	0	0	0	0	0	0	3	3	4	3
18	secondary	Apostolic_Faith	married	unemployed	1	#NULL!	1	0		0	1	1	0	0	0	1.75	0	1.75	0	0	8.75	1.75	0	5.25	1.75	0	0	0	1.75	1.75	1.75	0	0	0	0.25	0.25	0.25	0.25	0	0.25	0	0	1.75	1.75	1.75	4	4	4	3
25	secondary	Pentacostal	married	housewife	1	#NULL!	1	0		0	1	1	10.5	1.75	1.75	1.75	0	0	21	0	0	0	0	0	0	0	0	0	0	0	0	0	0	0	0	0	0	0	0	0	0	0	0	0	0	3	3	3	3
21	secondary	Apostolic_Faith	married	housewife	1	#NULL!	1	0		0	1	1	5.25	0	0	0	0	0	0	0	8.75	8.75	0	5.25	10.5	0.75	0	0	5.25	1.75	1.75	0.25	0.25	0	0.25	0.25	1.5	0.75	0.75	0.75	0	1.75	1.75	1.75	1.75	4	3	3	3
20	secondary	Apostolic_Faith	married	unemployed	1	#NULL!	1	0		0	1	1	5.25	10.5	10.5	1.75	1.75	1.75	0	1.75	1.75	1.75	0	5.25	5.25	0.25	0.25	0	5.25	1.75	0	0	0	0	0	0	0.25	0.25	0.25	0	0	0	0	0	0	2	3	3	3
23	tertiary	Pentacostal	married	formal	1	#NULL!	1	1		1	1	1	10.5	1.75	1.75	0	0	0	0	0	1.75	1.75	0	1.75	5.25	0.75	0	0	1.75	1.75	1.75	0	0	0	0	0	0	0	0.25	0	42	1.75	1.75	0	0	1	3	3	3
18	secondary	Pentacostal	married	housewife	1	#NULL!	1	0		1	1	1	17.5	1.75	5.25	1.75	0	1.75	0	0	21	8.75	0	5.25	10.5	0.25	0	0	1.75	1.75	10.5	0.25	0.75	0	0	0	0	0.25	0	0	0	0	1.75	0	1.75	4	3	4	4
29	secondary	Pentacostal	married	unemployed	1	#NULL!	1	1		1	1	1	17.5	1.75	5.25	1.75	1.75	0	0	0	35	8.75	0	17.5	1.75	0	0	0.25	5.25	0	5.25	0.75	0	0	0	0	0.25	0.25	0	0	0	0	0	0	0	4	1	3	1
19	secondary	Pentacostal	married	housewife	1	#NULL!	1	0		0	1	1	5.25	1.75	1.75	0	1.75	1.75	1.75	0	8.75	21	0	1.75	17.5	2.5	0	0	10.5	10.5	1.75	0.75	0.75	0	0.75	0.75	0.25	0.75	0.75	0.25	0	0	1.75	1.75	8.75	4	3	3	3
22	secondary	Christian	married	housewife	1	#NULL!	1	0		0	0	0	5.25	0	1.75	10.5	1.75	10.5	5.25	0	35	21	0	10.5	17.5	0	0	0	10.5	0	5.25	0.25	0.75	0	0.25	0	0.25	0.75	0	0.25	0	1.75	0	1.75	1.75	3	4	3	2
22	secondary	Pentacostal	married	unemployed	1	#NULL!	1	0		0	1	0	1.75	0	0	1.75	1.75	10.5	0	1.75	1.75	8.75	0	10.5	5.25	2.5	1.5	1.5	10.5	17.5	0	0.75	2.5	0	0	1.5	1.5	0	0.25	0.25	0	0	0	42	35	2	2	2	2
19	secondary	Apostolic_Faith	married	housewife	1	#NULL!	1	0		0	1	1	10.5	1.75	1.75	17.5	17.5	21	21	0	42	42	0	17.5	10.5	0.75	0	0	1.75	1.75	1.75	0.75	0.25	0.75	0	0	0	0.25	0.75	0.75	0	1.75	1.75	8.75	1.75	3	3	3	3
35	secondary	Apostolic_Faith	married	student	0	2	1	0	0	0	1	1	0	5.25	0	1.75	0	1.75	0	0	1.75	1.75	0	5.25	5.25	0	0	0	1.75	0	0	0.25	0	0	0	0	0.25	0	0	0	1.75	0	1.75	0	0	3	4	4	4
23	secondary	Apostolic_Faith	married	unemployed	0	1	1	0	0	0	0	1	5.25	1.75	1.75	1.75	5.25	0	0	0	42	0	0	5.25	1.75	3	0	0	0	0	0	0.25	0.75	0	0	0	0.25	0	0	0	0	0	0	0	0	4	4	4	4
22	secondary	Apostolic_Faith	married	unemployed	0	1	1	1	0	1	1	1	10.5	10.5	0	5.25	1.75	1.75	0	0	21	21	0	17.5	1.75	3	0	0.25	0	1.75	5.25	0.25	0.25	0.75	0.25	0.75	0.25	0	0.25	0	0	0	1.75	0	0	3	4	4	4
23	secondary	Apostolic_Faith	married	unemployed	1	#NULL!	1	1		0	1	0	1.75	1.75	0	1.75	1.75	0	0	0	35	1.75	0	1.75	5.25	0.25	0	0	1.75	10.5	0	0.25	0.75	0	0	0	0	0	0	0	0	1.75	0	1.75	1.75	2	3	3	3
33	secondary	Pentacostal	married	unemployed	1	#NULL!	1	0		0	1	1	10.5	1.75	0	0	0	1.75	0	0	21	42	0	5.25	0	0	0	0	1.75	1.75	0	0.25	3	0	0.25	0	0.25	0.25	0	0	0	0	0	0	0	3	2	3	3
21	secondary	Christian	married	unemployed	1	#NULL!	1	0		0	1	0	5.25	0	0	0	0	0	0	1.75	42	8.75	0	5.25	10.5	2.5	0	0	5.25	1.75	5.25	0.25	0.25	0	0	0	0.75	0.25	0	0	0	0	0	0	0	3	4	3	3
23	secondary	Pentacostal	married	unemployed	1	#NULL!	1	0		0	0	1	5.25	5.25	5.25	17.5	17.5	10.5	10.5	0	42	35	0	5.25	5.25	0.75	0.75	0.75	1.75	1.75	5.25	1.5	0.25	1.5	0.75	0.75	0.25	0.25	0.75	0.75	8.75	8.75	1.75	8.75	1.75	4	3	3	3
29	secondary	Apostolic_Faith	married	unemployed	0	3	1	0	0	0	1	0	10.5	1.75	0	0	1.75	0	0	0	8.75	1.75	0	5.25	21	0.75	0	0	1.75	5.25	10.5	0.25	0.25	0	0.75	0	0.25	0	0	0	0	1.75	8.75	0	8.75	3	3	3	3
34	secondary	Pentacostal	married	unemployed	0	3	1	0	0	0	1	1	5.25	10.5	10.5	10.5	1.75	0	0	5.25	21	8.75	0	5.25	10.5	0	0	0	0	1.75	0	0.25	0.25	0	0.25	0	0.25	0	0	0.75	0	1.75	1.75	1.75	1.75	3	3	3	3
22	secondary	Pentacostal	married	housewife	0	2	1	0	0	0	1	1	1.75	1.75	1.75	1.75	1.75	1.75	1.75	10.5	21	1.75	0	1.75	1.75	0.25	1.5	0	5.25	5.25	0	0.75	0.25	1.5	0.75	0	0	0	0	0	8.75	1.75	1.75	1.75	8.75	3	4	4	3
21	secondary	Pentacostal	married	unemployed	0	2	1	0	0	0	1	0	1.75	5.25	5.25	21	0	1.75	0	0	0	42	0	10.5	0	0	0.75	0	5.25	5.25	0	1.5	0	0	0	0	0	0	0	0	0	0	8.75	0	0	3	3	3	3
23	secondary	Apostolic_Faith	married	unemployed	0	1	1	0	0	0	1	1	10.5	1.75	1.75	1.75	1.75	1.75	0	0	1.75	1.75	0	1.75	1.75	0.25	0	0	0	0	0	0.75	0	0	0.25	0.75	0	0.75	0.25	0.25	0	1.75	1.75	1.75	0	4	4	4	4
22	secondary	Pentacostal	married	unemployed	0	1	1	1	1	0	0	0	1.75	1.75	0	0	0	0	0	0	42	0	0	5.25	1.75	0.75	0	0	1.75	1.75	5.25	0.25	0.25	0	0	0	0.75	0.25	0	0	0	0	0	0	0	3	3	3	4
23	secondary	Christian	married	unemployed	0	1	1	0	0	0	1	1	10.5	10.5	10.5	1.75	5.25	0	0	0	42	1.75	0	5.25	5.25	1.5	0	0.75	1.75	5.25	0	0.75	0.75	0	0.75	0.75	0.75	0	0.75	0	0	1.75	0	0	8.75	3	3	2	3
24	secondary	Apostolic_Faith	married	housewife	0	1	1	0	0	0	1	1	10.5	10.5	10.5	10.5	5.25	0	0	1.75	42	21	0	5.25	10.5	0	0.25	0.25	1.75	10.5	1.75	0.25	0	0	0	0.25	0	0	0	0	1.75	8.75	8.75	1.75	1.75	3	3	3	3
25	tertiary	Apostolic_Faith	married	formal	0	1	1	0	0	0	1	1	5.25	1.75	1.75	1.75	1.75	1.75	1.75	1.75	21	21	10.5	10.5	10.5	1.5	1.5	0.75	10.5	17.5	17.5	1.5	1.5	1.5	1.5	1.5	1.5	1.5	1.5	1.5	21	21	21	21	21	4	3	3	3
25	secondary	Apostolic_Faith	married	housewife	0	1	1	1	0	0	0	1	21	17.5	1.75	0	0	10.5	0	0	21	35	0	10.5	1.75	0.75	0	0	21	5.25	5.25	0.25	1.5	1.5	1.5	1.5	0.75	0	0.75	1.5	35	35	35	8.75	35	4	3	3	4
23	secondary	Christian	married	unemployed	1	#NULL!	1	0		0	1	1	10.5	1.75	0	1.75	1.75	0	0	0	21	35	0	5.25	10.5	2.5	0	0	5.25	5.25	0	0	0	0	0	0	0	0	0.25	0	0	0	0	0	0	4	4	3	4
22	secondary	Apostolic_Faith	married	informal	1	#NULL!	1	0		0	1	0	21	0	1.75	0	0	0	0	1.75	1.75	1.75	0	0	0	1.5	0	0	0	1.75	0	0	0	0	0.25	0	0.25	0	0	0	42	35	8.75	1.75	1.75	3	3	2	2
23	tertiary	Apostolic_Faith	married	formal	1	#NULL!	1	0		0	1	1	10.5	17.5	0	0	0	0	0	10.5	0	0	0	1.75	10.5	0	0	0	10.5	10.5	0	1.5	3	0	0	0.25	2.5	0.75	3	0.75	35	21	8.75	0	1.75	2	3	3	3
30	secondary	Pentacostal	married	housewife	0	2	1	0	0	0	1	1	21	5.25	5.25	5.25	5.25	5.25	1.75	0	0	1.75	0	10.5	0	3	0.75	1.5	5.25	1.75	0	0.25	0.25	0.25	0.25	0	0	0	0	0	0	0	0	0	0	4	4	4	4
24	tertiary	Christian	married	unemployed_health_reasons	0	2	1	0	1	0	1	1	21	10.5	1.75	0	1.75	0	0	0	21	35	0	17.5	0	0.75	0	0	5.25	0	1.75	0	0	0	0	0	0	0.25	0.25	0	0	0	0	0	0	3	3	4	3
31	secondary	Christian	married	housewife	0	2	1	0	0	0	1	0	21	10.5	5.25	10.5	1.75	0	1.75	10.5	42	21	0	10.5	10.5	0	0.75	0.75	1.75	5.25	5.25	1.5	1.5	0	0	0.25	0.25	0.75	0	0	42	21	21	21	0	4	3	4	3
19	secondary	Pentacostal	married	unemployed	0	1	1	0	0	0	1	1	5.25	1.75	1.75	0	0	0	0	0	1.75	1.75	0	5.25	1.75	0	0	0	1.75	5.25	0	0.25	0.75	0.25	0.25	0	0.25	0.75	0.25	0	0	0	1.75	8.75	8.75	4	4	3	3
23	secondary	Apostolic_Faith	married	housewife	0	1	1	0	0	0	1	1	10.5	0	1.75	10.5	10.5	5.25	0	0	8.75	8.75	0	17.5	0	2.5	0	0	5.25	1.75	10.5	0	2.5	0.25	0.25	0	0	0	0	0	0	0	0	0	0	3	3	3	3
23	secondary	Pentacostal	married	formal	0	1	1	0	0	0	1	1	5.25	1.75	1.75	10.5	5.25	1.75	0	0	0	42	0	10.5	17.5	1.5	0	0	1.75	1.75	0	0.75	0.25	1.5	0.25	0	2.5	0.25	1.5	0	0	0	0	0	0	3	2	3	3
23	secondary	Christian	married	housewife	1	#NULL!	1	1		0	1	1	10.5	0	0	0	0	0	0	0	42	0	0	5.25	1.75	0	0	0	0	0	1.75	0	0	0	0	0	0	0.25	0	0	0	0	0	0	0	1	3	3	3
18	secondary	Others	married	housewife	1	#NULL!	1	0		0	0	0	1.75	1.75	1.75	1.75	1.75	1.75	1.75	1.75	1.75	1.75	5.25	1.75	1.75	0.25	0.25	0.25	1.75	1.75	1.75	0.25	0.25	0.25	1.5	1.5	1.5	1.5	0.75	0.75	1.75	1.75	8.75	1.75	1.75	4	4	4	4
24	secondary	Christian	married	unemployed	1	#NULL!	1	0		1	1	1	0	0	0	1.75	0	0	10.5	0	0	8.75	17.5	10.5	0	0	0.75	1.5	0	5.25	5.25	0	0.25	0.75	1.5	0	0	0	0.25	0	0	1.75	0	0	1.75	3	3	3	2
18	secondary	Apostolic_Faith	cohabiting	housewife	1	#NULL!	1	1		0	1	1	10.5	0	0	0	0	0	0	21	21	42	0	5.25	10.5	1.5	0	0	0	1.75	1.75	0	0	0.25	0	1.5	3	0	0.75	0	0	0	0	0	0	3	3	3	3
23	secondary	Christian	married	formal	1	#NULL!	1	0		1	1	1	10.5	0	0	0	0	0	0	17.5	42	21	0	10.5	5.25	0	0	0	5.25	0	1.75	0	0	0	0	0	0	0.25	0	0	35	8.75	8.75	0	0	3	4	3	3
36	secondary	Christian	widower	unemployed	0	3	1	0	0	0	1	1	21	21	21	17.5	1.75	1.75	17.5	0	0	1.75	0	17.5	0	1.5	0.75	2.5	17.5	10.5	0	3	2.5	1.5	1.5	2.5	1.5	2.5	2.5	0	21	21	42	0	8.75	3	3	3	3
43	secondary	ATR	single	unemployed	0	5	1	0	0	1	1	1	10.5	21	21	5.25	1.75	1.75	0	0	0	0	0	21	21	3	0	3	0	0	1.75	0	0	0	0	0.25	0	0	0	0	0	0	0	0	0	4	3	3	3
24	tertiary	Pentacostal	married	housewife	0	4	1	1	1	0	1	1	1.75	1.75	0	1.75	0	1.75	0	0	42	0	0	1.75	10.5	0.25	0	0	1.75	1.75	1.75	0.25	0.25	0	0	0	0	0.25	0	0	35	0	1.75	0	1.75	3	3	3	3
34	primary	Pentacostal	married	informal	0	4	1	0	0	0	1	0	5.25	1.75	1.75	1.75	1.75	1.75	5.25	5.25	8.75	8.75	5.25	1.75	5.25	0.75	0.75	0.75	10.5	10.5	10.5	1.5	1.5	1.5	0	0	0	0.75	0.75	0.75	21	8.75	8.75	35	35	3	3	3	3
32	secondary	Christian	married	informal	0	3	1	0	0	0	1	1	0	0	0	0	0	1.75	5.25	1.75	1.75	1.75	1.75	1.75	1.75	0	0	0.25	0	0	0	0	0	0	0.25	0	0	0	0.25	0.25	1.75	0	0	0	0	4	4	4	3
25	secondary	Apostolic_Faith	married	housewife	0	3	1	0	0	0	1	1	0	0	0	0	0	21	0	0	1.75	1.75	0	10.5	5.25	0	0.25	0	1.75	0	0	0.25	0.25	0.25	0	0	0.25	0.25	0.75	0.25	0	0	0	0	1.75	3	2	3	3
26	secondary	Christian	married	unemployed	0	3	1	0	1	1	1	1	0	21	0	21	0	0	0	0	1.75	1.75	0	1.75	1.75	0.25	0	0	1.75	1.75	1.75	0.25	0.25	0.25	0	0.25	0	0.25	0.25	0.25	0	0	1.75	0	1.75	3	4	4	3
31	secondary	Pentacostal	married	unemployed	0	3	1	0	0	0	1	0	0	0	0	0	0	0	5.25	0	0	0	1.75	0	0	0.75	0.75	0.75	0	5.25	0	0.25	0.75	1.5	0.75	0.25	1.5	0.25	0.25	0.25	1.75	1.75	8.75	8.75	8.75	4	4	4	4
26	Unable_to_read_and_write	Christian	married	unemployed	0	3	1	0	0	0	1	1	5.25	1.75	1.75	10.5	0	1.75	0	0	35	21	0	1.75	17.5	0.75	0	0	1.75	1.75	10.5	0.25	0.25	0	0	0	0	0	0	0	8.75	0	1.75	0	1.75	3	3	3	3
26	secondary	Pentacostal	single	unemployed	0	3	1	0	1	0	1	0	10.5	10.5	10.5	5.25	0	10.5	0	0	42	21	0	17.5	17.5	1.5	0	0	1.75	5.25	0	0.75	0.75	0.75	1.5	0	0.25	0	1.5	0	0	1.75	8.75	1.75	1.75	3	4	4	4
33	secondary	Pentacostal	married	unemployed	0	3	1	0	1	0	1	0	21	1.75	1.75	0	0	0	0	0	42	8.75	0	21	1.75	0.25	0.25	1.5	0	5.25	1.75	0	0	0	0	0	0	0	0	0	35	21	1.75	21	1.75	3	3	3	2
32	primary	Pentacostal	married	housewife	0	2	1	0	0	0	1	1	1.75	1.75	1.75	0	1.75	0	0	0	1.75	1.75	0	1.75	1.75	0.25	0	0	0	1.75	0	0.25	0.25	0	0.25	0	0	0	0	0	0	0	0	0	1.75	4	4	3	4
26	primary	Others	single	unemployed	0	2	1	1	1	1	1	1	10.5	10.5	5.25	0	0	0	0	0	1.75	8.75	0	10.5	5.25	1.5	0	0	5.25	5.25	5.25	0.75	0.75	0	0	0	0	0	0.25	0	0	1.75	0	1.75	1.75	3	4	4	3
33	secondary	Others	married	unemployed	0	2	1	1	1	0	1	1	1.75	10.5	5.25	10.5	1.75	1.75	0	5.25	21	0	0	10.5	17.5	1.5	0	0	1.75	5.25	5.25	0	0	0	0	0.25	0	0	0	0	0	0	0	0	0	2	2	2	2
23	secondary	Pentacostal	married	housewife	0	2	1	0	0	0	1	1	5.25	1.75	1.75	10.5	10.5	10.5	5.25	1.75	35	8.75	0	1.75	10.5	0.25	0	0	0	0	0	0	0.25	0	0	0	0	0	0	0.25	0	0	0	0	0	3	2	4	2
34	tertiary	Apostolic_Faith	married	student	0	2	1	0	0	0	1	1	5.25	1.75	1.75	1.75	1.75	0	0	10.5	21	35	0	5.25	10.5	0.75	0	0	1.75	1.75	1.75	0.25	0	0	0	0.25	0	0	0	0.25	35	1.75	1.75	0	1.75	2	2	3	3
29	secondary	Pentacostal	married	unemployed	0	2	1	0	1	0	1	1	10.5	10.5	5.25	10.5	10.5	0	0	0	21	0	0	0	10.5	1.5	1.5	1.5	10.5	5.25	0	0.75	0	1.5	0.75	0.75	0.75	0.25	0	0.75	0	0	0	0	0	3	3	3	3
25	secondary	Apostolic_Faith	married	unemployed	0	2	1	0	0	0	0	1	10.5	10.5	10.5	0	1.75	0	0	0	35	42	0	5.25	1.75	0.25	0	0	5.25	1.75	0	0	0.25	0	0	0	0.25	0.75	0.25	0	42	8.75	1.75	1.75	1.75	3	3	3	3
29	tertiary	Christian	married	unemployed	0	2	1	0	0	0	1	1	10.5	10.5	10.5	10.5	10.5	0	0	1.75	21	21	0	10.5	5.25	0.75	0	0	5.25	5.25	5.25	0.75	0.75	0	0	0	0	0	0	0	0	8.75	8.75	0	0	4	4	4	4
23	secondary	Pentacostal	married	unemployed	0	2	1	0	0	1	1	1	17.5	17.5	17.5	10.5	5.25	1.75	1.75	0	8.75	8.75	0	21	21	1.5	0.75	0	1.75	1.75	0	0.75	0.25	0	0	0.25	0	0.75	0.75	0	0	1.75	1.75	1.75	1.75	3	3	3	3
29	secondary	Christian	married	unemployed	0	2	1	0	0	0	1	1	17.5	5.25	5.25	10.5	10.5	5.25	1.75	21	42	42	0	5.25	10.5	0.25	0.75	0.25	1.75	1.75	0	1.5	0.75	1.5	0.25	0	0.25	0.25	0	0	0	0	0	0	0	3	4	4	4
29	secondary	ATR	married	retired	0	2	1	0	0	0	1	0	21	1.75	0	1.75	0	5.25	5.25	0	0	0	5.25	17.5	10.5	1.5	1.5	1.5	17.5	17.5	10.5	1.5	1.5	1.5	0.75	0.25	0.75	0.25	0	0.75	0	1.75	35	1.75	1.75	3	3	3	3
18	secondary	Christian	married	unemployed	0	1	1	0	0	0	1	1	0	0	0	0	0	0	0	0	0	0	0	0	0	0	0	0	0	0	0	0	0	0	0	0	0	0	1.5	0	0	0	0	0	8.75	2	3	3	3
19	secondary	Apostolic_Faith	married	unemployed	0	1	1	0	0	0	1	1	0	0	0	0	0	0	5.25	0	0	0	0	0	0	0	0	0	0	0	0	0	0	0.25	0.25	0.25	0.25	0	0	0	0	1.75	1.75	21	1.75	4	4	4	4
25	secondary	Pentacostal	married	unemployed	0	1	1	0	0	0	1	1	1.75	1.75	5.25	1.75	1.75	1.75	0	0	8.75	42	0	5.25	10.5	0	0	0	1.75	1.75	1.75	0.25	0.25	0.25	0.25	0	0.25	0.25	0	0	0	0	0	0	0	3	3	3	3
25	secondary	Apostolic_Faith	married	informal	0	1	1	0	1	0	0	0	1.75	5.25	1.75	5.25	1.75	5.25	0	1.75	0	0	1.75	10.5	5.25	2.5	3	0	5.25	17.5	21	0	0.25	0.75	0	0.25	1.5	0.25	0	0	1.75	0	0	0	1.75	3	4	3	3
23	primary	Muslim	married	housewife	0	1	1	1	0	1	0	0	17.5	0	0	10.5	0	0	0	0	35	21	10.5	0	5.25	0	1.5	0	10.5	0	0	0	1.5	1.5	0	0	0.75	0.25	0	0.75	0	8.75	0	0	0	3	3	3	3
22	secondary	Pentacostal	married	unemployed	0	1	1	0	0	0	1	1	1.75	5.25	1.75	0	17.5	10.5	0	21	42	42	0	5.25	1.75	1.5	0.75	0	1.75	1.75	0	0.25	0.25	0	0.25	0	0.25	0.25	0.25	0.25	1.75	0	0	1.75	0	4	3	3	3
30	secondary	Christian	married	unemployed	0	1	1	0	1	0	1	1	5.25	5.25	1.75	17.5	1.75	17.5	0	10.5	35	42	0	5.25	10.5	1.5	1.5	0.75	5.25	1.75	1.75	0.25	0.25	0	0.25	0	0	0.25	0	0	21	1.75	1.75	0	1.75	3	3	3	3
20	secondary	Christian	married	unemployed	1	#NULL!	1	0		0	1	1	0	0	0	0	0	0	0	0	0	0	0	1.75	1.75	0.25	0	0	0	0	0	0	0	0	0	0	0	0	0	0	0	0	0	0	0	2	4	3	2
19	secondary	Others	married	housewife	1	#NULL!	1	0		0	1	1	1.75	1.75	1.75	5.25	1.75	0	0	0	0	0	0	0	0	0	0	0	0	0	0	0	0	0	0.25	0	0	0.75	0	0	0	0	1.75	0	1.75	2	2	2	2
18	secondary	Pentacostal	married	unemployed	1	#NULL!	1	0		0	1	1	1.75	1.75	1.75	0	0	0	0	0	42	35	0	10.5	1.75	0.25	0	0	1.75	0	0	0	0	0	0	0	0	0	0	0	0	0	0	0	0	4	3	1	3
18	secondary	Christian	married	unemployed	1	#NULL!	1	1		0	1	0	1.75	1.75	5.25	0	0	0	0	0	21	35	0	5.25	10.5	0.75	0	0	5.25	1.75	0	0.25	0.25	0	0.25	0	0.25	0	0	0	0	0	0	0	0	3	3	3	3
18	primary	ATR	married	informal	1	#NULL!	1	0		0	1	1	1.75	0	0	0	0	0	0	10.5	0	21	0	1.75	0	0.25	0	0.75	5.25	0	1.75	0.75	0	0	0.25	0	0	0.25	0.75	0.75	21	1.75	8.75	1.75	0	2	2	4	3
18	secondary	Pentacostal	married	unemployed	1	#NULL!	1	0		0	1	0	10.5	0	0	0	0	0	0	17.5	42	1.75	0	17.5	0	0	0	0	1.75	1.75	0	0.25	0.25	0	0	0	0	0.75	0	0	0	0	0	0	0	3	3	3	3
37	secondary	Christian	married	informal	1	#NULL!	1	0		1	1	1	0	0	0	0	0	0	0	0	0	0	0	0	0	0	0.25	0.75	21	10.5	17.5	1.5	1.5	0.25	0.25	0.25	0.25	0.25	1.5	3	0	0	0	0	0	4	3	4	3
19	secondary	Pentacostal	married	housewife	1	#NULL!	1	0		0	1	1	1.75	1.75	1.75	1.75	1.75	1.75	0	0	1.75	42	0	1.75	1.75	0.25	0	0	1.75	1.75	0	0.75	0	0	0	0	0	0	0	0	0	0	1.75	1.75	21	2	3	3	3
18	secondary	Christian	married	unemployed	1	#NULL!	1	0		0	1	1	1.75	1.75	1.75	5.25	5.25	5.25	1.75	0	1.75	8.75	0	1.75	17.5	1.5	1.5	0.25	10.5	1.75	1.75	1.5	1.5	0.75	0.25	0	0.25	0.25	0	0.25	0	1.75	0	0	0	3	3	3	3
19	secondary	Pentacostal	married	unemployed	1	#NULL!	1	0		0	1	1	10.5	0	0	0	0	0	0	5.25	35	21	0	10.5	17.5	1.5	0	1.5	10.5	5.25	10.5	3	1.5	0	0.75	0	0	0.75	0	0	0	0	0	0	0	3	3	3	4
21	secondary	Pentacostal	single	formal	1	#NULL!	1	0		0	1	1	5.25	1.75	5.25	1.75	0	1.75	0	21	42	42	0	5.25	1.75	0	0	0	1.75	0	1.75	0	0	0	0	0	0	0.25	0.25	2.5	21	0	21	0	0	1	1	4	2
21	secondary	Others	married	unemployed	1	#NULL!	1	0		1	1	1	5.25	0	5.25	0	0	0	0	0	21	21	0	10.5	0	1.5	0	0	10.5	10.5	10.5	0.25	0.25	0.75	1.5	1.5	0.75	0.75	1.5	1.5	0	8.75	8.75	8.75	8.75	2	3	3	3
24	secondary	Christian	married	unemployed	1	#NULL!	1	1		0	1	1	10.5	1.75	1.75	10.5	5.25	1.75	0	0	21	42	0	17.5	17.5	1.5	0	0	1.75	10.5	1.75	0.25	0.25	0	0	0	0.25	0	0.25	0.25	21	8.75	8.75	8.75	0	3	3	3	3
21	secondary	Pentacostal	married	unemployed	1	#NULL!	1	0		0	1	0	5.25	5.25	5.25	17.5	5.25	17.5	10.5	17.5	42	42	0	10.5	17.5	1.5	0	0	1.75	1.75	10.5	0.75	0.25	0.75	0.75	0	0.25	0.25	0.25	0.25	0	0	0	0	0	3	4	3	3
25	secondary	Pentacostal	married	informal	1	#NULL!	1	0		0	0	1	17.5	17.5	17.5	10.5	10.5	10.5	10.5	5.25	8.75	8.75	0	17.5	10.5	2.5	1.5	0	10.5	10.5	10.5	1.5	1.5	1.5	0.75	1.5	0.75	0.75	1.5	1.5	21	8.75	8.75	8.75	8.75	3	4	3	3
23	secondary	Pentacostal	married	unemployed	1	#NULL!	1	0		0	1	0	5.25	5.25	5.25	10.5	10.5	5.25	10.5	17.5	35	35	10.5	10.5	5.25	0.75	1.5	0.75	10.5	10.5	17.5	1.5	1.5	2.5	3	3	1.5	0.75	0.75	3	0	1.75	21	8.75	21	3	3	3	3
29	primary	Apostolic_Faith	married	unemployed	0	3	1	0	0	0	1	1	10.5	1.75	1.75	5.25	0	1.75	0	0	0	0	0	21	0	1.5	0	0.75	5.25	0	1.75	3	0.25	0.25	0.25	0	0	0	0	0	8.75	21	8.75	0	0	3	3	3	4
36	secondary	Pentacostal	married	unemployed	0	3	1	0	0	0	0	0	5.25	0	0	0	0	0	0	0	8.75	0	0	21	10.5	1.5	0	0	21	21	0	1.5	0	0	2.5	1.5	0.75	2.5	1.5	1.5	21	0	8.75	21	8.75	3	3	3	3
36	secondary	Christian	married	housewife	0	2	1	0	0	0	1	1	5.25	0	0	10.5	0	0	0	0	8.75	8.75	0	5.25	5.25	0.75	0	0.25	0	0	0	0	0.25	0	0.25	0	0	0	0.25	0.25	0	0	0	8.75	8.75	4	4	3	3
29	tertiary	Christian	married	unemployed	0	2	1	0	0	0	1	1	5.25	1.75	5.25	17.5	5.25	1.75	10.5	10.5	35	21	0	5.25	5.25	1.5	0	0	1.75	0	0	0	0	0	0	0	0	0.25	0	2.5	0	0	0	0	0	3	2	3	3
29	secondary	Apostolic_Faith	married	unemployed	0	1	1	0	0	0	0	1	5.25	1.75	0	0	0	0	0	0	0	0	0	1.75	0	0	0	0	0	0	0	0.75	0	0	0	0.25	0	0	0	0	0	0	0	0	1.75	3	3	3	3
24	secondary	Christian	separated	unemployed	0	1	1	0	0	0	1	1	0	1.75	0	21	1.75	1.75	0	0	42	0	0	0	1.75	0	0	0	5.25	1.75	5.25	3	0.25	0	0.25	0	0	2.5	0	0	0	0	0	0	0	4	4	4	4
18	secondary	Pentacostal	married	unemployed	1	#NULL!	1	0		1	1	0	21	1.75	1.75	5.25	10.5	10.5	0	0	35	42	1.75	10.5	5.25	0.25	0	0.75	21	1.75	21	0.25	0.75	0.25	0.75	0	1.5	0.75	0.25	0.25	0	0	42	8.75	42	3	4	3	4
29	secondary	Pentacostal	married	housewife	0	4	1	1	1	0	1	1	17.5	5.25	5.25	10.5	1.75	1.75	0	1.75	21	8.75	0	5.25	5.25	0.75	0.75	0.25	5.25	1.75	5.25	0.75	0.75	0	0	0	0.25	0.25	0.25	0.25	8.75	8.75	1.75	0	1.75	3	3	3	3
34	secondary	Apostolic_Faith	married	housewife	0	3	1	0	0	0	1	1	21	1.75	5.25	0	1.75	10.5	0	0	21	1.75	0	17.5	10.5	0.75	0	0	5.25	1.75	5.25	0.75	0.25	0	0.75	0	0	0	0	0	1.75	21	21	8.75	1.75	2	2	3	3
23	secondary	Apostolic_Faith	married	housewife	0	3	1	1	0	0	1	1	5.25	5.25	5.25	21	1.75	21	0	0	42	35	0	10.5	5.25	1.5	3	1.5	5.25	10.5	5.25	0.75	0.25	3	0.25	0.25	0.75	0	2.5	2.5	42	42	0	35	0	3	3	4	4
20	secondary	Apostolic_Faith	married	unemployed	1	#NULL!	1	0		0	1	1	5.25	1.75	0	0	0	0	0	0	42	8.75	0	1.75	1.75	0	0	0	5.25	1.75	5.25	0	0	0	0.75	0	0	0	1.5	0	0	0	0	0	0	3	3	3	3
20	secondary	Christian	married	unemployed	1	#NULL!	1	0		0	1	1	1.75	0	0	0	0	0	0	0	21	21	0	10.5	5.25	1.5	0	0	10.5	10.5	0	1.5	0	0	0.25	0	0.25	0.25	0	0.25	0	0	0	0	0	4	4	3	3
20	secondary	Christian	married	housewife	1	#NULL!	1	0		0	1	1	5.25	0	0	0	0	0	0	0	21	42	0	1.75	1.75	0	0	0	17.5	1.75	1.75	0.75	0.75	0	0	0	0	0	0	0	0	0	0	8.75	1.75	4	4	3	4
24	secondary	Pentacostal	married	housewife	1	#NULL!	1	0		0	1	1	5.25	0	0	1.75	1.75	0	5.25	1.75	35	42	0	17.5	21	3	0	0	5.25	5.25	1.75	0.75	0.25	0	0	0.25	0.25	0.25	0.25	0.25	21	21	42	21	35	3	3	3	3
37	secondary	Others	married	unemployed	0	3	1	0	0	0	1	1	10.5	10.5	5.25	5.25	1.75	1.75	0	17.5	42	35	0	1.75	1.75	0.75	0	0	10.5	5.25	5.25	0.75	1.5	0	0	0	0.25	0.25	0	0	8.75	0	0	0	0	4	3	3	3
32	secondary	Christian	married	informal	0	3	1	0	0	0	1	1	10.5	0	0	21	21	1.75	0	5.25	42	42	0	10.5	10.5	3	0	0.75	1.75	1.75	10.5	0.75	0	0	0	0	0	0.25	0	0	42	8.75	8.75	0	0	3	3	4	3
36	secondary	Apostolic_Faith	married	unemployed	0	2	1	0	0	0	1	1	1.75	1.75	1.75	17.5	1.75	1.75	0	10.5	21	8.75	0	10.5	21	1.5	0	0	10.5	0	10.5	1.5	0.25	0	0.25	0	0	0	0.75	0.75	21	1.75	1.75	1.75	1.75	2	2	2	2
32	secondary	Apostolic_Faith	married	unemployed	0	2	1	0	0	0	1	1	1.75	1.75	1.75	1.75	1.75	5.25	1.75	1.75	8.75	8.75	1.75	5.25	10.5	2.5	0.75	0.25	5.25	1.75	5.25	0.75	0.25	1.5	0.25	0.75	0.25	0.25	0.25	0	42	8.75	35	1.75	1.75	3	3	3	3
27	secondary	Pentacostal	married	housewife	0	2	1	0	0	0	1	1	10.5	5.25	5.25	10.5	10.5	5.25	17.5	10.5	42	35	21	10.5	10.5	0.75	2.5	1.5	10.5	10.5	10.5	0.75	0.75	1.5	1.5	0.75	1.5	0.75	1.5	1.5	21	21	8.75	8.75	0	3	3	3	3
22	secondary	Pentacostal	married	housewife	0	1	1	0	0	0	1	1	1.75	1.75	1.75	1.75	0	0	0	0	0	0	0	1.75	0	0	0	0	0	0	0	0	0	0	0	0	0	0	0	0	0	0	0	0	0	3	3	3	3
23	secondary	Apostolic_Faith	married	unemployed	0	1	1	0	0	0	1	1	1.75	1.75	1.75	21	21	1.75	0	0	42	1.75	0	5.25	5.25	1.5	0	0	1.75	1.75	1.75	0.75	0.75	0	0	0	0.75	0.25	0	0	0	0	0	0	0	3	3	3	3
28	secondary	Christian	married	unemployed	0	1	1	0	0	0	1	1	5.25	1.75	1.75	17.5	1.75	0	1.75	0	21	21	0	1.75	17.5	0.75	0	0	17.5	0	0	0	0	0	0.25	0	0	1.5	0	0	21	0	0	0	0	2	3	3	3
25	secondary	Pentacostal	married	unemployed	0	1	1	0	0	0	0	1	21	17.5	17.5	21	10.5	1.75	0	0	1.75	1.75	0	10.5	0	3	0	0	0	0	0	1.5	0	0	0.25	0	0	0.25	0	0	0	0	0	0	0	4	3	4	2
30	secondary	Apostolic_Faith	married	unemployed	0	1	1	0	0	0	1	1	1.75	1.75	1.75	1.75	1.75	1.75	0	0	1.75	42	0	10.5	1.75	0	0	0	1.75	5.25	5.25	0.25	0.75	0	0	0	0.25	0.75	0.25	0.25	42	0	42	0	0	3	3	3	3
29	secondary	Apostolic_Faith	married	housewife	0	1	1	0	0	0	1	1	21	1.75	5.25	21	21	17.5	0	0	42	42	0	5.25	10.5	2.5	0	0	10.5	0	0	0.75	0	0	3	0	0.75	0.25	0.75	1.5	8.75	8.75	1.75	0	1.75	3	3	4	3
23	secondary	Pentacostal	married	unemployed	0	1	1	0	0	0	1	1	21	21	21	21	21	10.5	0	0	42	35	0	17.5	10.5	3	0	0	10.5	10.5	10.5	1.5	1.5	0	0.25	0	0.25	0	0	0	0	1.75	21	8.75	8.75	3	3	3	3
18	secondary	Pentacostal	married	unemployed_health_reasons	1	#NULL!	1	0		0	1	1	17.5	5.25	5.25	0	0	0	0	0	1.75	42	0	5.25	17.5	0.75	0	0	1.75	0	1.75	0.25	0	0	0	0	0	0.25	0	0	0	8.75	1.75	0	1.75	3	2	3	2
23	secondary	Apostolic_Faith	married	housewife	0	3	1	0	1	0	1	0	1.75	5.25	10.5	1.75	5.25	5.25	10.5	5.25	21	8.75	10.5	5.25	1.75	0.75	1.5	0.75	5.25	5.25	10.5	0.75	1.5	0.75	1.5	0.75	0.75	0.75	1.5	1.5	8.75	8.75	21	8.75	8.75	3	3	3	3
37	secondary	Apostolic_Faith	married	housewife	0	4	1	0	0	0	1	1	5.25	1.75	1.75	1.75	1.75	10.5	1.75	1.75	1.75	8.75	0	10.5	10.5	1.5	2.5	0.75	1.75	1.75	0	0.25	0.25	3	1.5	0.25	0.25	0	0.25	0	0	0	1.75	1.75	1.75	3	3	3	3
34	primary	Christian	married	housewife	0	4	1	0	0	0	1	1	17.5	5.25	1.75	21	1.75	1.75	0	5.25	21	42	0	5.25	1.75	1.5	0	1.5	1.75	1.75	1.75	0.75	1.5	0	0.25	0	0	0.25	0	0	8.75	1.75	1.75	1.75	0	3	3	3	3
36	primary	ATR	married	housewife	0	4	1	1	0	0	1	1	21	21	5.25	21	21	1.75	21	0	0	21	0	10.5	0	3	0	0	21	21	0	1.5	3	0	3	0	0	0.25	3	0	0	0	0	0	0	3	3	3	3
33	secondary	Pentacostal	married	housewife	0	3	1	0	0	0	0	1	5.25	10.5	1.75	1.75	0	0	0	0	1.75	0	0	0	1.75	0	0	0	0	0	0	0.25	0	0	0	0	0	0	0	0	0	1.75	1.75	1.75	1.75	3	3	3	4
30	secondary	Pentacostal	married	unemployed	0	3	1	0	0	0	1	1	0	0	0	0	0	0	1.75	0	0	0	0	0	0	0	0	0.25	0	5.25	5.25	0	0.75	0.25	0	0	0	0	0	0.25	0	0	0	8.75	0	4	2	4	4
33	secondary	Apostolic_Faith	married	unemployed	0	3	1	0	0	0	1	1	0	0	0	0	0	0	5.25	0	0	0	1.75	0	0	0	0	0	0	0	0	0.25	0.75	0.75	0	0	0	0	0	0.25	8.75	0	8.75	8.75	8.75	4	4	4	4
37	secondary	Pentacostal	married	unemployed	0	3	1	0	0	0	1	1	1.75	21	21	10.5	10.5	1.75	0	0	8.75	0	0	17.5	1.75	2.5	0	0	1.75	1.75	0	0.25	0.25	0.25	0	0	0	0.75	0.25	0	0	0	0	0	0	4	3	4	3
28	secondary	Pentacostal	married	housewife	0	3	1	0	0	0	1	1	21	21	21	1.75	1.75	1.75	0	0	42	42	0	21	0	0.25	0	0	10.5	0	0	0.75	0	0	0	0	0	0	0	0	1.75	1.75	0	0	0	3	3	3	3
30	secondary	Others	married	unemployed	0	3	1	1	1	0	1	0	1.75	1.75	10.5	10.5	10.5	10.5	5.25	10.5	21	21	10.5	5.25	17.5	1.5	0.75	0.75	1.75	1.75	1.75	0.25	0.25	0.25	0.75	0.75	0.75	0.75	0.75	0.75	8.75	8.75	8.75	8.75	21	4	3	3	3
27	secondary	Apostolic_Faith	married	housewife	0	3	1	0	0	0	1	1	1.75	5.25	10.5	5.25	1.75	10.5	5.25	10.5	21	8.75	10.5	5.25	5.25	1.5	0.75	1.5	5.25	5.25	10.5	0.75	1.5	1.5	2.5	2.5	2.5	1.5	1.5	2.5	21	21	1.75	21	21	4	4	4	4
29	secondary	Apostolic_Faith	married	unemployed	0	3	1	0	1	0	1	1	10.5	1.75	5.25	10.5	10.5	21	0	1.75	35	21	0	17.5	1.75	0.75	0	0.25	10.5	10.5	0	1.5	0.75	3	1.5	1.5	3	2.5	0	0	1.75	35	1.75	8.75	21	3	3	4	4
23	secondary	Apostolic_Faith	married	informal	0	3	1	0	0	0	1	1	5.25	10.5	17.5	17.5	17.5	17.5	17.5	17.5	35	35	17.5	17.5	17.5	0.75	1.5	1.5	10.5	17.5	5.25	0.25	1.5	0.75	0.25	0.25	0.75	0.75	0.25	0.25	35	1.75	1.75	8.75	8.75	4	4	4	3
25	secondary	Apostolic_Faith	married	unemployed	0	2	1	0	0	0	1	1	1.75	1.75	0	0	5.25	0	0	1.75	21	8.75	0	1.75	1.75	0	0	0	5.25	1.75	0	0.25	0.75	0	0.25	0.75	0.75	0.25	0.75	0	0	0	1.75	0	1.75	3	3	3	3
32	secondary	Pentacostal	single	informal	0	2	1	0	0	0	1	1	1.75	1.75	1.75	1.75	1.75	1.75	1.75	1.75	1.75	1.75	1.75	1.75	10.5	0.75	0.75	0.75	1.75	5.25	5.25	0.75	0.75	0.75	0.75	0.75	0.75	0.75	0.25	0.75	1.75	1.75	8.75	8.75	1.75	4	3	3	3
24	secondary	Apostolic_Faith	married	informal	0	2	1	0	0	0	1	1	10.5	1.75	1.75	1.75	5.25	1.75	0	5.25	21	21	1.75	1.75	17.5	1.5	0.75	1.5	5.25	1.75	10.5	0.25	0.75	0.25	1.5	0.75	0.25	0.25	0.25	0.75	21	1.75	1.75	8.75	1.75	3	3	3	3
32	secondary	Pentacostal	married	unemployed	0	2	1	0	0	1	1	0	0	5.25	5.25	5.25	5.25	5.25	10.5	5.25	0	0	5.25	0	0	0.75	1.5	1.5	1.75	1.75	5.25	1.5	0.75	2.5	1.5	1.5	0	0	0	0.25	8.75	8.75	8.75	8.75	8.75	4	4	4	4
24	secondary	Apostolic_Faith	married	housewife	0	2	1	1	0	0	1	1	5.25	5.25	5.25	21	10.5	1.75	0	0	42	42	0	5.25	21	0.25	0	0.25	21	5.25	5.25	0.25	0.75	3	0.25	0.25	0.25	0	0	0	0	1.75	8.75	1.75	1.75	3	4	3	4
32	secondary	Apostolic_Faith	married	housewife	0	2	1	0	0	0	1	1	17.5	1.75	1.75	5.25	1.75	1.75	10.5	5.25	21	1.75	1.75	17.5	17.5	3	0.75	3	1.75	5.25	5.25	0.25	0.75	0.25	0.75	0.75	0.75	0.25	0.75	0.75	8.75	8.75	21	8.75	8.75	4	4	4	4
21	secondary	Pentacostal	married	unemployed	0	1	1	0	0	0	0	1	1.75	1.75	1.75	1.75	0	1.75	1.75	0	1.75	1.75	1.75	1.75	1.75	0.25	0	0	0	0	0	0	0	0	0.25	0.25	0	0.25	0.75	0	0	0	0	0	1.75	3	3	3	3
28	secondary	Christian	married	unemployed	0	1	1	0	0	0	1	1	0	1.75	1.75	0	0	1.75	0	10.5	0	0	0	0	0	0	0	0	0	0	5.25	2.5	0.75	0	0	0.25	0	0	0	0	0	1.75	0	1.75	0	3	3	3	3
26	secondary	Apostolic_Faith	married	housewife	0	1	1	0	0	0	1	1	1.75	1.75	1.75	0	1.75	1.75	1.75	0	0	0	0	1.75	10.5	0	0.25	0	1.75	0	0	0	0	0	0	0.25	0	0	0	0	1.75	0	1.75	0	1.75	3	3	4	2
19	primary	Apostolic_Faith	married	housewife	0	1	1	0	0	0	1	1	10.5	0	0	0	0	0	0	0	35	1.75	0	10.5	10.5	0.75	0	0	5.25	1.75	0	3	2.5	0	0	0	0	0	0	0	0	0	0	0	0	3	2	2	2
18	secondary	Pentacostal	married	student	0	1	1	0	0	0	1	1	1.75	1.75	5.25	5.25	5.25	0	1.75	1.75	21	1.75	0	1.75	5.25	0.25	0	0.75	1.75	1.75	5.25	0.25	0.75	0	0.25	0	0.25	0	0.25	0.25	0	1.75	1.75	0	1.75	3	4	3	3
20	secondary	Pentacostal	married	unemployed	0	1	1	1	0	0	1	1	1.75	5.25	5.25	5.25	10.5	10.5	5.25	5.25	1.75	1.75	1.75	1.75	1.75	0.25	0.25	0.25	1.75	1.75	1.75	0.25	0.25	0.25	0	0	0	0	0	0.25	0	0	0	0	0	3	2	2	2
25	secondary	Pentacostal	married	unemployed	0	1	1	0	0	0	1	0	1.75	1.75	1.75	10.5	5.25	10.5	5.25	1.75	42	35	0	5.25	10.5	0.75	0	0	5.25	1.75	5.25	0.75	0.25	0	0	0	0.25	0.25	0.75	1.5	0	0	0	0	0	3	4	3	4
27	secondary	Christian	married	unemployed	0	1	1	0	0	0	1	1	1.75	1.75	1.75	21	1.75	0	1.75	0	35	21	0	1.75	17.5	0.75	0.25	0.25	17.5	0	0	0	0.25	0.25	0.25	0	0	2.5	2.5	1.5	21	0	0	0	0	3	3	3	3
24	secondary	Pentacostal	married	unemployed	0	1	1	0	0	0	1	1	5.25	1.75	1.75	1.75	0	0	0	0	35	42	0	5.25	17.5	1.5	0	0	5.25	1.75	17.5	1.5	0.25	0	1.5	0	0.75	0.25	0.25	0.75	0	8.75	1.75	8.75	1.75	3	3	3	3
24	secondary	Apostolic_Faith	married	unemployed	0	1	1	0	0	0	1	1	5.25	10.5	10.5	21	0	1.75	0	1.75	21	42	0	5.25	10.5	2.5	0.25	0.25	10.5	1.75	5.25	0.25	0.25	0.75	0.25	0.75	0	0.25	1.5	1.5	42	1.75	1.75	0	1.75	4	3	4	3
24	secondary	Pentacostal	married	informal	0	1	1	0	0	0	1	0	10.5	1.75	1.75	17.5	1.75	1.75	0	0	1.75	21	0	10.5	17.5	3	2.5	1.5	17.5	10.5	0	1.5	0.75	0	0	0	0	0	0	0	8.75	21	21	0	0	2	3	3	2
21	secondary	Apostolic_Faith	married	student	1	#NULL!	1	0		0	1	0	0	0	0	0	0	0	0	0	0	0	0	0	0	0	0	0	0	0	0	1.5	2.5	0.75	0	0	0	0	0	0	0	0	0	1.75	0	3	3	3	3
18	secondary	Muslim	married	housewife	1	#NULL!	1	0		0	1	1	5.25	1.75	0	0	0	0	0	0	21	0	0	10.5	0	0	0	0	0	0	1.75	0	0	0	0	0	0	0	0	0	0	0	0	0	0	2	2	2	2
19	secondary	Pentacostal	married	housewife	1	#NULL!	1	1		0	1	0	5.25	0	0	0	0	0	0	0	42	1.75	0	5.25	1.75	0.75	0	0.75	1.75	0	0	0.25	0.75	0.25	0	0	0.25	0.25	0.25	0.25	0	0	0	0	0	3	3	3	2
27	secondary	Apostolic_Faith	married	housewife	1	#NULL!	1	1		1	1	1	1.75	1.75	10.5	1.75	1.75	1.75	0	0	0	1.75	0	1.75	1.75	1.5	0.75	2.5	1.75	1.75	1.75	0.25	0	0	0.25	0	0.25	0	0	0.25	0	0	0	0	0	2	3	2	2
28	secondary	Apostolic_Faith	married	informal	1	#NULL!	1	0		0	0	1	1.75	1.75	0	0	0	0	0	0	1.75	8.75	0	1.75	1.75	0	0	0	1.75	1.75	0	0	0	0	0	0	0	0	0	0	42	0	0	0	0	2	2	2	2
33	secondary	Christian	married	informal	1	#NULL!	1	0		0	0	1	5.25	1.75	10.5	1.75	1.75	0	0	0	0	21	0	10.5	0	0	0	0	0	0	0	0.25	0	0	0	0	0	0	0.75	0	0	8.75	0	0	1.75	2	2	2	2
27	secondary	Apostolic_Faith	married	unemployed	1	#NULL!	1	0		0	1	1	10.5	0	0	0	0	0	0	10.5	42	21	0	1.75	10.5	2.5	0	0	1.75	1.75	0	0.25	0.25	0	0	0	0	0.25	0	0	0	0	0	0	0	3	3	3	3
22	secondary	Apostolic_Faith	married	housewife	1	#NULL!	1	0		0	1	0	10.5	0	0	0	0	0	0	0	0	42	0	17.5	0	2.5	0	0	1.75	1.75	0	1.5	0.75	2.5	0	0	0.75	0	0	0	0	0	0	0	0	3	3	3	3
18	secondary	Christian	married	housewife	1	#NULL!	1	1		1	1	0	0	0	0	0	0	0	0	0	0	0	1.75	0	1.75	0.25	0.25	0.75	0	5.25	5.25	0.25	0.75	2.5	0.75	0.75	2.5	0.25	0.25	0.25	1.75	8.75	8.75	8.75	21	2	4	4	4
19	secondary	Apostolic_Faith	married	unemployed	1	#NULL!	1	0		0	1	1	17.5	5.25	5.25	10.5	1.75	1.75	0	0	21	8.75	0	1.75	1.75	0.75	0	0	1.75	1.75	0	0.75	0.75	0	0.25	0.75	0.25	0.25	0.25	1.5	0	8.75	1.75	8.75	1.75	4	4	3	3
19	secondary	Pentacostal	married	housewife	1	#NULL!	1	0		0	1	1	5.25	1.75	1.75	5.25	5.25	5.25	5.25	1.75	21	1.75	1.75	1.75	10.5	0.75	0.75	0.75	1.75	5.25	0	0.75	0.25	0.75	0.75	0.75	0.25	0.25	0.25	0.25	8.75	8.75	8.75	8.75	1.75	3	3	3	4
26	secondary	Pentacostal	married	housewife	1	#NULL!	1	0		0	1	1	17.5	0	1.75	1.75	5.25	5.25	10.5	10.5	21	21	10.5	1.75	1.75	0.25	0.75	0.25	5.25	1.75	17.5	0.25	0.25	0.25	0.25	0.25	0.25	1.5	0.25	0	0	1.75	1.75	1.75	0	3	3	3	3
19	secondary	Pentacostal	married	unemployed	1	#NULL!	1	1		0	1	0	0	0	0	0	0	0	0	0	0	0	0	0	0	0.75	0.75	0.75	5.25	5.25	5.25	0.75	0	0	0.25	0.25	0.25	0.75	0.75	0.75	8.75	21	21	21	21	4	4	4	4
18	secondary	Pentacostal	married	unemployed	1	#NULL!	1	0		0	1	1	1.75	1.75	1.75	0	1.75	5.25	1.75	1.75	1.75	1.75	5.25	5.25	5.25	0.25	0.25	0	10.5	10.5	10.5	1.5	0.75	2.5	0.75	1.5	1.5	0.75	0.75	0.75	8.75	1.75	1.75	8.75	21	4	4	4	4
22	secondary	Pentacostal	married	unemployed	1	#NULL!	1	0		0	1	1	1.75	5.25	1.75	1.75	5.25	21	10.5	10.5	42	8.75	0	5.25	21	1.5	0.75	0.25	1.75	1.75	1.75	0.75	1.5	0	0.25	0.25	0.25	0	0.25	0.25	8.75	1.75	1.75	1.75	21	3	3	3	3
38	tertiary	Apostolic_Faith	married	informal	0	5	1	0	0	0	1	1	5.25	10.5	5.25	1.75	0	0	0	1.75	21	1.75	0	5.25	1.75	0.25	0	0	1.75	0	0	0	0	0	0	0	0	0	0	0	35	0	8.75	0	0	4	2	3	3
28	secondary	Apostolic_Faith	married	housewife	0	4	1	0	0	0	1	1	21	1.75	1.75	21	21	1.75	0	1.75	1.75	1.75	0	1.75	0	0	0	0	5.25	0	0	0	0.25	0	0	0	0	0	0	0	1.75	0	0	0	0	3	3	3	3
28	secondary	Apostolic_Faith	married	unemployed	0	3	1	0	0	0	1	1	21	0	1.75	1.75	10.5	5.25	0	0	1.75	8.75	0	17.5	1.75	0.75	0	0	5.25	1.75	1.75	0.75	1.5	0.25	1.5	0.75	0.75	0.25	0.25	0	0	0	1.75	1.75	1.75	3	3	3	3
33	secondary	Others	single	housewife	0	3	1	0	0	0	1	1	21	21	1.75	1.75	5.25	1.75	5.25	10.5	21	35	0	10.5	5.25	0.75	0	0	1.75	1.75	1.75	0.75	0	0.25	0	0.25	0.25	0.25	0.25	0.75	1.75	1.75	21	0	1.75	3	4	3	2
36	secondary	Apostolic_Faith	married	unemployed	0	2	1	0	0	0	1	0	17.5	1.75	1.75	5.25	1.75	0	0	0	1.75	8.75	0	1.75	1.75	0.25	0	0	1.75	1.75	1.75	0.25	0	0	0	0	0	0	0.25	0.25	0	0	1.75	0	1.75	3	3	3	3
26	secondary	Apostolic_Faith	married	unemployed	0	2	1	0	0	0	1	1	21	1.75	1.75	10.5	1.75	1.75	0	0	42	21	0	1.75	1.75	0.25	0	0	5.25	0	0	0.25	0.25	0.75	0	0.25	0	0	0	0	8.75	8.75	1.75	1.75	0	4	4	4	4
25	secondary	Pentacostal	married	formal	0	2	1	0	0	0	1	1	21	10.5	10.5	17.5	17.5	0	0	5.25	42	1.75	0	1.75	21	0.25	0	0.25	17.5	10.5	5.25	3	2.5	3	3	1.5	0.75	0	0	0	21	21	35	42	21	2	3	2	2
29	secondary	Pentacostal	married	housewife	0	1	1	0	0	0	1	1	21	17.5	17.5	10.5	0	0	0	10.5	21	21	0	10.5	0	1.5	0.25	0	1.75	0	0	0.25	0.25	0	0	0	0	0	0	0	0	0	1.75	0	0	4	4	4	4
27	secondary	Christian	married	housewife	0	1	1	0	1	0	1	1	5.25	5.25	10.5	5.25	5.25	0	0	5.25	21	1.75	0	5.25	10.5	1.5	0	0	5.25	5.25	5.25	0.75	1.5	0	0.25	0	0	0.25	0.25	0.25	8.75	21	35	21	21	3	3	3	3
28	primary	Apostolic_Faith	single	unemployed	0	1	1	0	0	0	1	1	5.25	5.25	5.25	5.25	5.25	10.5	10.5	5.25	8.75	8.75	10.5	10.5	10.5	1.5	1.5	1.5	10.5	10.5	10.5	1.5	1.5	0.75	0	0.25	1.5	1.5	0.75	1.5	1.75	8.75	21	21	21	2	1	2	2
20	secondary	Pentacostal	married	housewife	1	#NULL!	1	0		1	1	1	1.75	5.25	0	10.5	0	0	0	0	21	8.75	0	1.75	1.75	0	0.25	0.75	0	0	1.75	0.75	0	0	0	0	0	0.25	0.75	0.25	0	0	0	0	0	3	3	3	3
21	tertiary	Pentacostal	married	student	1	#NULL!	1	1		0	1	1	5.25	1.75	10.5	1.75	1.75	10.5	1.75	5.25	8.75	1.75	5.25	1.75	10.5	0	0	0	1.75	1.75	17.5	1.5	3	0.25	0	0	0.25	0.75	0.25	0.25	0	8.75	8.75	1.75	1.75	2	3	4	2
18	secondary	Apostolic_Faith	separated	unemployed	1	#NULL!	1	0		0	1	1	10.5	5.25	1.75	5.25	10.5	1.75	1.75	1.75	1.75	1.75	1.75	1.75	5.25	0.25	0.75	0.25	1.75	5.25	10.5	1.5	2.5	3	2.5	2.5	2.5	3	1.5	3	42	1.75	35	35	8.75	3	3	3	3
32	secondary	Apostolic_Faith	married	housewife	0	5	1	0	0	0	1	1	1.75	17.5	5.25	5.25	1.75	1.75	0	1.75	21	42	0	0	5.25	0.75	0.25	0.75	10.5	1.75	5.25	0.75	0.75	0.25	0.25	0.75	0.25	0.25	3	0.25	42	1.75	21	8.75	1.75	3	3	3	3
39	primary	Christian	married	unemployed	0	4	1	0	0	0	1	1	5.25	5.25	5.25	5.25	0	1.75	0	0	35	21	0	5.25	10.5	0	0	0	5.25	1.75	0	2.5	0.75	0.25	0.25	0	0.25	0.25	0.75	0	0	1.75	8.75	1.75	0	3	3	3	3
29	secondary	Apostolic_Faith	married	informal	0	3	1	0	0	0	1	1	10.5	5.25	1.75	5.25	5.25	1.75	0	0	0	1.75	0	10.5	5.25	1.5	0.25	0	1.75	0	0	0	0	0	0	0	0	0	0	0	0	0	0	1.75	0	4	4	4	4
37	secondary	Apostolic_Faith	married	housewife	0	3	1	0	0	0	1	1	1.75	1.75	1.75	1.75	0	0	0	0	1.75	8.75	0	10.5	10.5	0.75	0	0.75	1.75	1.75	1.75	0.25	0.75	0.25	1.5	0.25	0.75	0	0	0	8.75	8.75	1.75	8.75	1.75	3	3	3	3
34	secondary	Pentacostal	married	unemployed	0	3	1	0	0	0	1	1	1.75	1.75	1.75	1.75	5.25	5.25	10.5	21	21	8.75	0	1.75	1.75	0.25	0.25	0.25	5.25	1.75	10.5	0.75	0.25	0.75	0.25	0.25	0.25	0.75	0.25	0.25	8.75	8.75	1.75	1.75	8.75	4	4	4	4
27	secondary	Apostolic_Faith	married	housewife	0	2	1	0	0	0	1	1	10.5	1.75	17.5	10.5	1.75	0	0	1.75	1.75	1.75	0	10.5	0	1.5	0	0	1.75	1.75	0	0.25	0.25	0	0	0	0	0.25	0	0	0	0	0	0	0	2	2	3	2
32	secondary	Pentacostal	married	informal	0	2	1	0	0	0	1	1	10.5	10.5	5.25	5.25	1.75	0	0	0	8.75	0	0	5.25	10.5	0	0	0	1.75	1.75	0	0	0.25	0	1.5	0.75	0.75	0	2.5	1.5	42	0	8.75	0	0	2	4	3	3
28	secondary	Apostolic_Faith	married	unemployed	0	2	1	0	0	1	1	1	5.25	5.25	5.25	10.5	1.75	1.75	0	1.75	42	35	0	17.5	5.25	1.5	0	0.25	10.5	0	5.25	0.75	0	0	0.25	0.25	0.25	0.25	0.25	0	0	0	0	0	0	3	3	4	3
24	secondary	Pentacostal	married	housewife	0	1	1	0	0	1	0	0	1.75	1.75	1.75	21	21	21	0	0	35	1.75	0	1.75	5.25	0.25	0	0	1.75	1.75	5.25	0.75	0.25	0	0.75	0	0.75	0.25	0.25	0	0	0	0	0	0	2	3	3	4
22	secondary	Christian	married	housewife	0	1	1	0	0	0	1	1	1.75	1.75	1.75	21	21	1.75	1.75	5.25	8.75	1.75	10.5	10.5	5.25	1.5	0.25	0.25	10.5	5.25	5.25	1.5	0.75	2.5	0	0.25	1.5	0.75	0.25	0.75	8.75	21	21	21	21	3	3	3	3
20	secondary	Pentacostal	married	housewife	1	#NULL!	1	0		0	1	1	0	0	0	0	0	0	0	10.5	0	8.75	0	1.75	10.5	0	0.25	0.25	5.25	1.75	0	0	0	0	0	0	0	0	0	0	0	0	0	0	0	3	3	3	3
19	secondary	Apostolic_Faith	married	housewife	1	#NULL!	1	1		0	0	0	10.5	1.75	0	0	0	0	0	0	1.75	42	0	1.75	10.5	0	0	0	10.5	0	0	1.5	0	0	0	0	0	0	0	0	0	0	0	0	0	3	3	3	3
19	secondary	Apostolic_Faith	single	unemployed	1	#NULL!	1	0		0	0	0	1.75	1.75	1.75	1.75	1.75	1.75	0	0	8.75	8.75	0	5.25	5.25	0	0	0	5.25	1.75	0	0.75	0.25	0.25	0.25	0.25	0.25	0.25	0.25	0.25	0	1.75	1.75	1.75	8.75	3	3	3	3
29	tertiary	Pentacostal	married	formal	0	#NULL!	1	0	1	0	1	0	5.25	0	0	0	0	0	0	21	42	1.75	0	5.25	1.75	1.5	0	0	0	0	5.25	1.5	0.75	0.75	0	0	0	0.25	0	0	21	21	8.75	0	0	3	3	3	3
21	secondary	Christian	married	housewife	1	#NULL!	1	1		0	1	1	1.75	1.75	1.75	1.75	1.75	1.75	1.75	1.75	1.75	1.75	1.75	1.75	5.25	1.5	1.5	0.75	10.5	5.25	10.5	0.25	0.25	0.75	0.25	0.25	0.25	0.25	0.25	0	1.75	1.75	1.75	8.75	21	3	3	3	4
26	secondary	Christian	married	housewife	1	#NULL!	1	0		0	0	1	5.25	5.25	5.25	5.25	10.5	5.25	5.25	10.5	21	21	1.75	5.25	17.5	1.5	1.5	1.5	5.25	1.75	1.75	0.75	0.25	1.5	0.25	0.25	0.25	0.75	0.75	0.75	0	1.75	1.75	1.75	1.75	3	3	3	3
22	secondary	Pentacostal	married	formal	1	#NULL!	1	0		0	1	1	5.25	1.75	1.75	0	0	0	0	21	42	35	0	17.5	1.75	0	0	0	1.75	0	0	0.75	0	0	0.75	0	0	1.5	0	0	42	21	8.75	1.75	0	3	2	3	2
20	secondary	Pentacostal	married	housewife	1	#NULL!	1	1		0	1	1	5.25	10.5	10.5	5.25	1.75	0	0	1.75	42	35	0	21	10.5	1.5	0.75	1.5	10.5	5.25	5.25	1.5	0.75	2.5	0	0.25	0	0.25	0	0.25	8.75	21	8.75	8.75	1.75	3	3	3	3
25	tertiary	Apostolic_Faith	married	unemployed	1	#NULL!	1	1		1	1	1	0	1.75	1.75	5.25	1.75	10.5	10.5	5.25	42	42	0	17.5	10.5	0.75	0.25	3	21	5.25	17.5	0.75	0.25	0.25	0	0	0	0	1.5	0	0	21	35	21	0	3	3	3	3
43	secondary	Pentacostal	married	unemployed	0	5	1	0	1	1	1	1	1.75	0	1.75	0	5.25	1.75	0	0	0	1.75	0	5.25	0	1.5	0	0	0	1.75	1.75	0.25	0.75	0.75	0	0	0	0.25	1.5	1.5	1.75	1.75	1.75	0	0	3	3	3	3
36	secondary	Pentacostal	married	housewife	0	4	1	0	0	0	0	1	5.25	0	1.75	5.25	1.75	0	0	0	21	8.75	0	10.5	0	0	0	0	0	0	0	0.25	0	0	0.25	0	0	0	0	0	0	0	1.75	0	0	3	3	3	3
44	secondary	Pentacostal	married	informal	0	4	1	1	0	0	1	1	17.5	5.25	5.25	0	0	5.25	21	0	1.75	1.75	0	5.25	1.75	0.75	0.75	0.25	5.25	5.25	1.75	0.25	0.25	0.75	0	1.5	0.25	0.25	0.75	0.25	0	0	0	0	0	3	2	3	3
33	secondary	Christian	married	housewife	0	3	1	0	0	0	0	1	5.25	10.5	0	1.75	0	1.75	0	0	1.75	0	0	1.75	1.75	0	0	0	1.75	1.75	0	0	0.25	0	0.25	0	0	0.25	0.25	0	0	0	0	0	0	3	3	3	3
31	secondary	Pentacostal	married	housewife	0	3	1	0	0	0	0	0	1.75	1.75	1.75	1.75	1.75	0	0	0	1.75	1.75	0	1.75	1.75	0.25	0	0.25	5.25	1.75	10.5	0.25	0	0.25	0	0.75	0	0.25	0.25	0.25	0	1.75	1.75	0	1.75	3	3	3	3
34	secondary	Others	married	housewife	0	3	1	0	0	0	1	1	5.25	0	0	0	0	0	0	0	0	0	0	5.25	1.75	1.5	0	0	5.25	1.75	10.5	3	0.75	0.25	0.25	0	0	0.25	0	0	1.75	8.75	1.75	0	0	3	3	3	3
23	secondary	Pentacostal	married	formal	0	3	1	0	0	0	1	1	10.5	10.5	5.25	10.5	10.5	0	0	0	8.75	0	0	10.5	5.25	0.75	0	0	10.5	5.25	10.5	3	3	0.25	0.75	0.25	0.75	0.75	0.75	1.5	42	42	1.75	42	1.75	3	4	4	3
33	primary	Pentacostal	married	housewife	0	3	1	0	0	0	1	1	17.5	10.5	5.25	5.25	17.5	17.5	17.5	0	35	0	0	0	17.5	3	0	1.5	0	0	0	1.5	2.5	2.5	3	2.5	2.5	3	3	2.5	1.75	35	35	35	35	3	4	3	4
27	secondary	Apostolic_Faith	married	unemployed	0	2	1	0	0	0	1	1	5.25	10.5	10.5	5.25	0	1.75	0	0	8.75	1.75	0	5.25	5.25	0	0.25	0	5.25	0	0	0.75	0	0	0.25	0.25	0	0	0	0	0	8.75	8.75	0	0	4	3	4	4
29	secondary	Pentacostal	married	housewife	0	2	1	0	0	0	1	1	0	1.75	1.75	5.25	10.5	0	0	0	21	0	0	10.5	21	0.75	0	0	5.25	5.25	5.25	1.5	1.5	0.75	0	1.5	0.75	0.25	0.75	0	0	1.75	1.75	21	0	3	3	3	3
25	secondary	Others	married	housewife	0	2	1	0	0	0	1	1	5.25	10.5	1.75	10.5	10.5	1.75	0	0	21	8.75	0	17.5	10.5	1.5	0.25	0.25	10.5	10.5	5.25	0.25	0.75	0.75	0.25	0.25	0.25	0.25	0.75	0.75	1.75	1.75	21	0	8.75	3	3	3	3
27	primary	Apostolic_Faith	married	housewife	0	1	1	1	0	1	1	1	1.75	5.25	5.25	1.75	1.75	5.25	17.5	0	1.75	0	0	1.75	1.75	0	0.25	0	1.75	1.75	0	0.25	0.25	1.5	1.5	0.25	0.25	0	1.5	0	0	0	1.75	0	1.75	3	3	3	3
23	secondary	Pentacostal	married	unemployed	0	1	1	0	0	0	1	0	17.5	17.5	17.5	21	0	0	0	0	21	1.75	0	5.25	10.5	0	0	0	1.75	0	10.5	0.25	0.25	0.25	0.25	0	0.25	0.25	0.25	0.25	1.75	1.75	0	0	1.75	3	3	3	3
23	secondary	Apostolic_Faith	married	unemployed	1	#NULL!	1	0		0	0	1	0	0	0	0	0	0	0	0	42	35	0	0	10.5	0	0	0	0	0	1.75	0.25	0	0	0	0	0	0.25	0	0	0	0	0	0	0	3	4	3	2
18	tertiary	Pentacostal	married	housewife	1	#NULL!	1	0		0	1	0	10.5	17.5	5.25	5.25	1.75	1.75	0	1.75	21	1.75	0	0	1.75	0	0	0	5.25	5.25	5.25	0.75	0.25	0.75	0.25	0.25	0	0	0.25	0	0	8.75	1.75	1.75	1.75	3	3	3	3
20	secondary	Pentacostal	married	unemployed	1	#NULL!	1	0		0	1	1	17.5	5.25	17.5	10.5	5.25	5.25	0	0	0	1.75	0	10.5	1.75	0	0	0	0	1.75	1.75	0.75	0.75	0.75	0	0	0.25	0	2.5	0.75	0	1.75	1.75	0	0	3	3	2	3
21	secondary	Pentacostal	married	unemployed	1	#NULL!	1	1		0	1	1	1.75	1.75	1.75	10.5	17.5	10.5	21	0	35	1.75	1.75	21	10.5	0.25	0.25	0.25	5.25	5.25	5.25	0.75	0.25	1.5	0.75	0.25	0.25	0.25	0.25	0.75	8.75	21	21	8.75	1.75	4	4	3	3
23	Unable_to_read_and_write	ATR	married	unemployed	0	2	1	0	0	1	1	1	5.25	10.5	10.5	1.75	0	1.75	1.75	0	21	1.75	10.5	10.5	1.75	0.75	1.5	1.5	10.5	10.5	10.5	1.5	0	0.75	2.5	1.5	0	0.75	0	0.75	21	8.75	0	0	21	3	3	3	3
35	secondary	Apostolic_Faith	married	housewife	0	8	1	0	1	0	1	1	21	21	21	10.5	10.5	0	0	0	42	21	0	21	21	1.5	0.75	0	0	0	0	1.5	0	0	0	3	0	0.75	0.25	3	1.75	1.75	1.75	1.75	8.75	2	3	3	3
33	secondary	Apostolic_Faith	married	housewife	0	4	1	0	0	1	1	1	1.75	10.5	5.25	10.5	1.75	5.25	0	1.75	35	1.75	0	21	10.5	0.75	0	0.75	1.75	1.75	1.75	0	0.25	0.25	0.25	0.75	0.75	0.25	0.75	0.75	0	0	0	0	0	3	3	3	3
31	secondary	Pentacostal	married	housewife	0	4	1	0	0	0	1	1	17.5	5.25	17.5	10.5	10.5	0	0	0	21	8.75	0	10.5	1.75	0.75	0	0	5.25	1.75	0	0.25	0.25	0.25	0.25	0	0.25	0.25	0	0	0	0	8.75	0	1.75	3	3	2	3
25	secondary	Apostolic_Faith	married	housewife	0	4	1	1	1	0	1	1	21	1.75	10.5	21	21	10.5	0	10.5	21	21	0	10.5	0	0	0	0	10.5	10.5	10.5	1.5	1.5	1.5	1.5	1.5	1.5	0	0.75	3	0	0	0	0	0	3	3	3	3
37	secondary	Apostolic_Faith	married	informal	0	4	1	0	0	0	1	1	1.75	21	21	21	21	17.5	21	17.5	42	8.75	0	21	17.5	0	0	0	17.5	0	0	3	3	2.5	2.5	0	1.5	3	3	0	0	42	35	35	35	4	4	3	3
28	secondary	Apostolic_Faith	married	housewife	0	3	1	0	0	0	1	0	1.75	1.75	1.75	21	0	0	0	0	1.75	8.75	0	1.75	0	1.5	0	0	0	0	1.75	0.25	0	0	0	0	0	0	0.75	0	0	0	1.75	0	0	3	3	3	3
33	secondary	Pentacostal	married	unemployed	0	3	1	0	0	0	1	1	5.25	5.25	5.25	1.75	0	1.75	0	5.25	1.75	0	0	10.5	1.75	1.5	0	0	0	5.25	0	0.25	0.25	0	0	0.25	0	0	0	0	0	0	0	0	0	3	2	4	1
27	secondary	Christian	married	unemployed	0	3	1	1	0	1	1	1	21	5.25	1.75	1.75	1.75	0	0	0	8.75	8.75	0	1.75	1.75	0	0.25	0.25	1.75	1.75	0	0.25	0.25	0	0	0	0	0.75	0	0	0	0	0	0	0	3	3	3	3
38	secondary	Apostolic_Faith	married	unemployed	0	3	1	0	0	0	1	1	1.75	1.75	5.25	5.25	5.25	0	0	1.75	0	0	0	1.75	1.75	0	0	0	0	0	0	0	0	0	0	0	0	0	0	0	0	0	8.75	8.75	1.75	3	3	3	3
32	secondary	Apostolic_Faith	married	unemployed	0	3	1	0	0	0	1	1	10.5	10.5	10.5	1.75	1.75	0	0	0	1.75	1.75	0	1.75	5.25	0.25	0	0	0	0	0	0.25	0.25	0.25	0.25	0.25	0.25	0.25	0.25	0.25	0	0	1.75	0	1.75	4	3	3	3
32	secondary	Pentacostal	married	unemployed	0	3	1	0	0	0	1	1	10.5	1.75	1.75	21	0	0	0	0	42	8.75	0	5.25	0	0	0	0	1.75	1.75	0	0.25	0.25	0	0	0	0	0	0	0	0	0	0	0	0	3	3	3	3
33	secondary	Apostolic_Faith	married	unemployed	0	3	1	0	0	0	1	1	10.5	5.25	1.75	5.25	0	0	0	0	0	1.75	0	1.75	10.5	0	0	0	10.5	10.5	0	0.25	0	0	0.75	0.75	0.25	0.25	0	0.25	0	1.75	1.75	0	0	3	1	3	3
25	secondary	Apostolic_Faith	married	student	0	3	1	1	0	0	1	1	10.5	0	0	10.5	0	0	0	0	21	21	0	10.5	21	0.75	0	0	0	1.75	0	0	0	0	0.25	0.75	0	0	0	0	0	1.75	0	0	0	3	3	3	3
32	secondary	Pentacostal	married	housewife	0	3	1	1	1	0	1	0	21	10.5	1.75	1.75	1.75	1.75	0	1.75	1.75	1.75	0	10.5	21	3	0	0	5.25	0	0	1.5	0	0	0	0	0	0	0	0	42	1.75	1.75	0	0	3	3	3	3
29	secondary	Pentacostal	married	unemployed	0	3	1	0	0	0	1	1	0	0	0	0	10.5	10.5	0	0	21	8.75	5.25	1.75	1.75	0	0	0	17.5	10.5	10.5	0.75	0.75	0.75	0	0	0.25	0	0.75	1.5	0	0	0	8.75	0	4	4	4	4
29	secondary	Pentacostal	married	unemployed	0	3	1	0	1	0	1	1	10.5	5.25	1.75	5.25	1.75	0	0	0	35	1.75	0	17.5	17.5	3	0	0	5.25	1.75	21	0.75	0.25	0	0.25	0.25	0.25	0	0	0	0	1.75	8.75	1.75	8.75	4	4	4	3
33	secondary	Pentacostal	married	housewife	0	3	1	0	0	0	1	1	21	1.75	10.5	5.25	5.25	1.75	0	0	42	42	0	21	5.25	1.5	0	0	10.5	5.25	21	1.5	0.25	0	0	0	0	0.25	0.25	0	0	0	0	0	0	3	3	3	3
24	secondary	Apostolic_Faith	married	housewife	0	3	1	0	1	0	1	1	17.5	0	1.75	5.25	0	0	0	0	8.75	8.75	0	10.5	0	0.75	0.75	1.5	5.25	10.5	10.5	0	0	0	0	0.25	0	1.5	0.75	0	21	0	8.75	21	21	3	2	4	3
33	secondary	Pentacostal	married	unemployed	0	3	1	0	0	0	1	1	21	0	0	10.5	0	0	0	0	35	42	0	10.5	10.5	3	0	0.75	0	10.5	10.5	1.5	0	0	0	0.75	0	0	1.5	3	42	21	21	0	42	3	4	2	3
29	secondary	Pentacostal	married	unemployed	0	3	1	0	0	1	1	0	21	17.5	10.5	1.75	1.75	1.75	0	5.25	21	8.75	0	17.5	17.5	2.5	0	1.5	21	21	5.25	1.5	0.75	0.25	0.25	0.25	0.25	0	0	0	42	21	21	8.75	1.75	3	3	3	3
29	secondary	Pentacostal	married	formal	0	3	1	0	0	0	1	1	10.5	5.25	5.25	17.5	10.5	5.25	21	0	35	0	10.5	0	0	0	2.5	2.5	5.25	5.25	10.5	1.5	1.5	1.5	2.5	2.5	1.5	0.25	0.25	0.75	35	35	21	21	35	3	4	4	4
28	secondary	Pentacostal	married	unemployed	0	2	1	0	0	0	1	0	0	1.75	1.75	0	1.75	0	0	0	0	1.75	0	1.75	1.75	0.25	0	0	0	0	0	0	0	0.25	0	0	0.25	0	0	0	8.75	8.75	0	0	0	4	3	3	4
28	secondary	Pentacostal	married	housewife	0	2	1	0	1	0	1	1	17.5	1.75	1.75	10.5	1.75	0	0	0	1.75	1.75	0	1.75	0	0.75	0	0.25	5.25	1.75	1.75	0.25	0.25	0.25	0.25	0	0	0.25	0.25	0.25	0	0	0	0	0	3	3	3	3
25	secondary	Pentacostal	married	unemployed	0	2	1	0	0	0	1	1	1.75	0	1.75	5.25	0	1.75	0	0	42	8.75	0	1.75	1.75	0.75	0	0	1.75	1.75	1.75	1.5	2.5	0	0	0	0.75	0	1.5	1.5	0	0	1.75	0	1.75	3	3	3	3
36	secondary	Pentacostal	married	unemployed	0	2	1	0	0	0	1	1	1.75	1.75	0	5.25	1.75	1.75	5.25	5.25	1.75	21	0	5.25	5.25	1.5	0	0	1.75	1.75	0	0.25	0.25	0.25	0.25	0.25	0.25	0	0	0	8.75	1.75	1.75	1.75	1.75	3	3	3	3
25	secondary	Christian	married	unemployed	0	2	1	0	0	0	1	1	1.75	1.75	1.75	1.75	1.75	1.75	1.75	1.75	21	1.75	0	1.75	5.25	0.75	0.75	0.75	1.75	1.75	1.75	0.75	0.25	0.75	0.25	1.5	0.25	0	0	0.25	8.75	1.75	1.75	8.75	1.75	3	3	3	3
30	secondary	Apostolic_Faith	married	unemployed	0	2	1	0	0	0	1	1	5.25	5.25	0	10.5	5.25	0	0	0	42	8.75	0	1.75	5.25	1.5	0	0	1.75	1.75	5.25	0.75	0.75	1.5	0	0	0.25	0	0.25	0.25	0	0	0	0	0	3	3	3	3
27	secondary	Pentacostal	married	informal	0	2	1	0	0	0	1	1	21	10.5	1.75	5.25	1.75	1.75	0	1.75	42	21	0	17.5	5.25	0.75	0	0	1.75	0	0	0.75	0.25	0	0.25	0	0	0	0	0	0	0	0	0	0	4	4	4	4
38	secondary	Christian	married	housewife	0	2	1	0	0	0	1	1	17.5	1.75	1.75	10.5	10.5	0	0	0	42	42	1.75	5.25	10.5	0.25	0.25	0.25	1.75	1.75	5.25	0	0	0	0	0	0	0.25	0	0	0	0	0	0	0	3	3	3	3
24	secondary	Muslim	married	housewife	0	2	1	0	0	0	1	1	5.25	5.25	1.75	1.75	10.5	17.5	17.5	5.25	0	35	0	5.25	17.5	3	0.75	3	1.75	10.5	5.25	0.75	1.5	0	0	0	0	1.5	0	0	0	0	0	0	0	2	2	2	2
24	primary	Apostolic_Faith	married	unemployed	0	2	1	0	0	0	1	1	5.25	5.25	1.75	10.5	5.25	17.5	21	17.5	21	8.75	0	5.25	10.5	1.5	0	0	17.5	1.75	0	2.5	1.5	0.75	0.25	0	0.25	2.5	1.5	0.75	0	8.75	1.75	0	0	2	3	3	3
21	secondary	Apostolic_Faith	married	housewife	0	1	1	0	0	0	1	0	0	0	0	0	0	0	0	0	0	0	0	0	0	0	0	0	0	0	0	0	0	0	0.25	0	0	0	0	0	0	0	1.75	0	0	2	4	4	4
28	secondary	Apostolic_Faith	married	housewife	0	1	1	1	1	0	1	1	1.75	1.75	1.75	1.75	1.75	1.75	0	0	1.75	1.75	0	1.75	1.75	0.25	0.25	0.25	0	0	1.75	0.25	0	0	0	0	0	0	0	0	0	1.75	1.75	1.75	0	3	3	3	3
23	secondary	Pentacostal	married	unemployed	0	1	1	0	0	0	1	0	0	0	0	0	0	0	0	0	42	8.75	0	0	5.25	0	0	0	1.75	1.75	0	1.5	1.5	0.75	0	0	0	0	0	0	0	0	0	0	0	3	3	3	3
23	secondary	Apostolic_Faith	married	housewife	0	1	1	0	0	0	1	0	5.25	5.25	10.5	5.25	0	0	0	0	0	1.75	0	10.5	0	0	0	0.25	1.75	1.75	0	0	0	0	0.25	0	0.25	0	0	0	0	0	0	1.75	0	3	3	3	3
25	secondary	Pentacostal	separated	housewife	0	1	1	0	0	1	1	1	17.5	5.25	5.25	5.25	0	1.75	0	0	42	1.75	0	5.25	0	0	0	0	0	0	0	0	0	0	0	0	0	0.25	0	0	0	1.75	0	0	0	3	4	3	3
25	secondary	Pentacostal	married	informal	0	1	1	0	1	0	0	1	1.75	0	0	0	0	0	0	1.75	0	35	0	1.75	17.5	1.5	0	0	1.75	1.75	1.75	0	0.75	0	0	0	0.25	0	0	0	21	8.75	0	0	0	3	3	3	3
26	secondary	Apostolic_Faith	married	housewife	0	1	1	1	1	0	1	1	0	5.25	5.25	1.75	5.25	1.75	0	1.75	8.75	21	5.25	5.25	5.25	1.5	0	0.25	10.5	1.75	17.5	0.25	0.25	0	0	0	0.25	0.25	0	0	0	0	0	0	0	3	3	3	3
31	secondary	Apostolic_Faith	married	informal	0	1	1	1	1	0	1	1	1.75	1.75	1.75	5.25	1.75	1.75	5.25	0	0	1.75	0	1.75	0	0.25	0	0	5.25	1.75	0	0.75	0.75	2.5	0.25	0	0.25	0.25	0	0	21	21	1.75	1.75	1.75	3	3	3	3
27	secondary	Pentacostal	married	unemployed	0	1	1	0	0	0	0	1	1.75	5.25	1.75	5.25	0	1.75	0	1.75	35	1.75	0	5.25	17.5	0.75	0.25	0.75	5.25	5.25	1.75	0.25	0.25	0	0.25	0.25	0.25	0.25	0	0	1.75	8.75	1.75	1.75	1.75	3	2	3	3
29	secondary	Pentacostal	married	housewife	0	1	1	0	0	0	1	1	17.5	10.5	5.25	5.25	1.75	1.75	1.75	5.25	35	42	0	5.25	10.5	3	0.75	1.5	5.25	1.75	5.25	1.5	0.25	0.25	0.75	0.75	0.25	0.25	0.25	0.25	1.75	1.75	8.75	8.75	1.75	3	3	3	3
21	secondary	Pentacostal	married	housewife	0	1	1	0	0	0	1	1	0	0	0	0	0	0	5.25	0	0	0	1.75	1.75	0	1.5	1.5	1.5	5.25	10.5	1.75	1.5	1.5	1.5	0.25	0.25	1.5	1.5	0.75	1.5	8.75	8.75	21	21	21	4	4	4	4
27	secondary	Pentacostal	married	unemployed	0	1	1	1	0	0	1	1	10.5	5.25	1.75	10.5	0	1.75	10.5	17.5	42	42	0	10.5	17.5	2.5	0	0.25	1.75	0	0	1.5	0.25	0.25	0.25	0.25	0	0.25	0	0	35	1.75	1.75	1.75	1.75	3	3	3	3
26	secondary	Apostolic_Faith	married	unemployed	0	1	1	0	0	0	1	1	17.5	5.25	5.25	21	21	0	0	0	42	8.75	0	5.25	17.5	3	0	0.75	21	17.5	17.5	0.75	0.75	0	0.25	0	0.25	0.25	0	0	0	0	0	0	0	3	3	3	3
22	secondary	Pentacostal	married	housewife	0	1	1	0	0	0	1	1	10.5	10.5	10.5	10.5	10.5	5.25	5.25	5.25	21	21	5.25	5.25	10.5	1.5	1.5	2.5	21	10.5	10.5	2.5	1.5	0.75	0.75	0.75	0.75	0.75	1.5	0.75	21	8.75	8.75	8.75	1.75	3	3	3	3
28	Non-formal_education	Pentacostal	married	unemployed	1	#NULL!	1	1		0	1	1	1.75	1.75	1.75	1.75	1.75	1.75	0	1.75	1.75	1.75	0	1.75	1.75	0.25	0	0	1.75	1.75	0	0.25	0	0.25	0.25	0	0.25	0.25	0.25	0	0	1.75	0	0	0	3	3	3	3
18	secondary	Christian	married	housewife	1	#NULL!	1	0		0	1	0	1.75	5.25	5.25	0	0	0	0	1.75	8.75	0	0	1.75	1.75	0	0	0	1.75	0	0	0	0.25	0	0.25	0	0	0.25	0.25	0.25	0	1.75	1.75	0	1.75	3	3	3	3
18	secondary	Christian	married	unemployed	1	#NULL!	1	0		0	1	1	1.75	0	0	0	0	0	0	0	35	8.75	0	10.5	0	0.75	0	0	1.75	0	1.75	1.5	0	0	0	0	0	0.25	0	0.25	0	1.75	0	0	0	3	3	3	4
21	secondary	Apostolic_Faith	married	housewife	0	#NULL!	1	0	0	0	1	1	1.75	1.75	1.75	0	1.75	1.75	1.75	1.75	1.75	0	5.25	1.75	10.5	0.25	0	0	1.75	1.75	0	0.25	0.25	0.25	0.25	0	0.25	0	0	0	0	1.75	1.75	0	0	3	3	3	3
21	secondary	Christian	married	housewife	1	#NULL!	1	0		0	1	0	5.25	0	0	0	0	0	0	0	8.75	42	0	10.5	5.25	1.5	0	0	1.75	1.75	0	0	0	0.75	0	0	0.25	0	0	0	0	0	0	0	0	3	3	3	3
19	secondary	Pentacostal	married	unemployed	1	#NULL!	1	0		0	0	0	10.5	1.75	5.25	5.25	5.25	0	0	0	0	42	0	10.5	1.75	0	0	0	5.25	0	0	0	0	0	0	0	0	0	0	0	0	0	0	0	0	3	3	3	3
23	secondary	Pentacostal	single	unemployed	1	#NULL!	1	1		0	1	0	1.75	0	1.75	17.5	1.75	5.25	0	0	42	0	0	1.75	5.25	2.5	0	0	1.75	1.75	5.25	0.25	0.25	0	0	0	0.25	0	0	0	0	0	0	0	1.75	3	3	3	3
19	secondary	Pentacostal	married	unemployed	1	#NULL!	1	0		0	0	1	1.75	0	0	0	0	0	0	5.25	35	8.75	0	1.75	1.75	0.25	0.75	0.75	5.25	10.5	1.75	2.5	0.25	0	0.25	0.25	0	0.25	0	0	1.75	1.75	1.75	8.75	8.75	3	3	3	3
25	tertiary	Pentacostal	single	unemployed	1	#NULL!	1	0		0	1	1	10.5	1.75	1.75	0	0	0	5.25	5.25	35	42	0	5.25	10.5	0	0	0	10.5	0	0	1.5	1.5	0	0	0	0	0	0	0.75	0	0	0	0	0	3	3	4	4
21	secondary	Apostolic_Faith	married	housewife	1	#NULL!	1	0		0	1	1	10.5	0	0	0	0	0	0	0	21	42	0	21	17.5	2.5	0.75	0.75	10.5	5.25	0	0.25	0.25	0.25	0	0	0.25	0	0	0	0	0	0	0	0	3	3	3	3
18	secondary	Pentacostal	married	housewife	1	#NULL!	1	0		0	1	1	21	21	21	1.75	1.75	0	0	1.75	0	21	0	21	0	3	0.25	0.25	0	1.75	1.75	0.25	0.25	0.25	0.25	0.25	0.25	0	0.25	0	0	0	0	0	0	3	3	3	3
27	tertiary	Pentacostal	married	unemployed	1	#NULL!	1	0		0	1	1	1.75	1.75	5.25	0	0	0	0	17.5	21	35	0	10.5	21	0	0	0	1.75	1.75	0	0	0	0	0	0	0	0.25	0.25	0	35	1.75	1.75	1.75	0	4	3	4	4
24	secondary	Christian	married	unemployed	1	#NULL!	1	1		1	1	0	5.25	5.25	5.25	5.25	1.75	5.25	5.25	1.75	8.75	21	0	5.25	5.25	0.25	0	0.75	10.5	10.5	5.25	0.75	0.75	0.25	0	0.75	0.75	0	0.75	0.25	0	1.75	1.75	1.75	8.75	3	3	3	3
22	secondary	Pentacostal	married	housewife	1	#NULL!	1	0		0	1	1	10.5	5.25	5.25	10.5	10.5	5.25	0	0	8.75	42	0	5.25	5.25	0.25	0	0	5.25	1.75	10.5	1.5	0.75	0	0	0	0	0.75	0.75	0.75	0	8.75	1.75	0	0	4	4	3	3
23	tertiary	Apostolic_Faith	married	unemployed	1	#NULL!	1	0		0	1	1	5.25	5.25	5.25	5.25	1.75	0	0	0	42	8.75	0	0	5.25	1.5	1.5	1.5	0	0	0	0.75	1.5	1.5	2.5	2.5	2.5	2.5	2.5	3	0	0	0	0	21	3	3	3	3
19	secondary	Pentacostal	married	unemployed	1	#NULL!	1	1		0	1	1	10.5	1.75	1.75	0	5.25	0	0	17.5	35	21	0	10.5	10.5	0.75	1.5	1.5	10.5	1.75	10.5	0.25	0.25	0.75	0.25	0	0.25	1.5	0.75	0.75	8.75	8.75	8.75	1.75	1.75	3	3	3	3
22	secondary	Christian	married	informal	1	#NULL!	1	1		1	0	1	17.5	21	21	0	0	0	0	0	42	1.75	0	21	10.5	1.5	0.25	0	21	10.5	0	0	0	0	0	0	0	0	0	0	0	0	0	0	0	3	3	3	3
22	secondary	Christian	married	formal	1	#NULL!	1	0		0	1	1	5.25	1.75	0	0	0	0	0	21	8.75	0	0	17.5	0	1.5	0	0	5.25	0	5.25	0	0.25	0.75	0	0	0	0	0	0	35	0	35	0	35	3	3	3	2
19	secondary	Christian	single	unemployed	1	#NULL!	1	1		0	1	1	17.5	17.5	17.5	1.75	1.75	1.75	0	0	42	42	0	10.5	1.75	0.75	0.25	0.25	1.75	5.25	1.75	0.75	0.25	0.75	0.25	0.25	0.75	0.25	0.75	0.25	1.75	8.75	1.75	8.75	1.75	3	3	3	3
22	secondary	Christian	cohabiting	unemployed	1	#NULL!	1	1		0	0	0	0	0	0	0	5.25	5.25	10.5	5.25	0	0	10.5	0	0	0.75	0.75	2.5	17.5	0	5.25	1.5	0.75	2.5	0.25	0.75	2.5	0.75	0.75	0.75	21	8.75	8.75	8.75	21	4	4	4	4
18	secondary	Pentacostal	single	unemployed	1	#NULL!	1	0		1	0	1	5.25	1.75	1.75	0	1.75	1.75	0	5.25	1.75	8.75	0	1.75	21	0	0	0.25	0	0	0	2.5	0.25	0	0.75	1.5	0.75	0.25	0.25	0	42	35	8.75	0	42	4	3	3	3
36	secondary	Christian	married	informal	0	4	1	0	1	0	1	1	0	5.25	5.25	5.25	0	0	0	0	21	35	0	17.5	1.75	2.5	0	0	5.25	0	0	0.25	0	0	0	0	0	0	0	0	42	21	8.75	0	0	3	3	3	3
26	secondary	Christian	married	unemployed	0	4	1	0	1	1	1	1	10.5	5.25	5.25	21	5.25	21	0	5.25	42	35	0	21	5.25	0.25	0.25	0	1.75	1.75	1.75	0.25	0.25	0	0.25	0	0	0	3	0	0	1.75	1.75	0	1.75	3	3	3	3
30	secondary	Pentacostal	married	housewife	0	3	1	0	0	0	0	1	0	0	0	0	0	0	0	0	1.75	0	0	5.25	1.75	0	0	0	0	0	0	0	0.25	0	0.25	0.25	0	0.25	0	0	0	0	0	1.75	0	3	3	3	3
32	secondary	Apostolic_Faith	married	housewife	0	3	1	1	1	0	1	1	10.5	10.5	5.25	1.75	0	0	0	0	35	8.75	0	17.5	0	0	0	0	1.75	1.75	5.25	0.25	0	0	0	0	0	0	0	0	0	0	0	0	0	3	3	4	2
34	tertiary	Christian	married	informal	0	3	1	0	0	0	0	1	5.25	5.25	5.25	1.75	10.5	10.5	0	0	21	8.75	0	5.25	5.25	1.5	0	0.25	1.75	1.75	0	0	0.75	1.5	0	0	0	0.25	0	0	0	8.75	8.75	8.75	8.75	3	3	3	3
23	secondary	Apostolic_Faith	married	housewife	0	2	1	0	0	1	1	1	1.75	1.75	0	1.75	1.75	0	0	0	1.75	0	0	1.75	0	0.25	0	0	5.25	0	1.75	0.25	0.25	0.75	0.25	0	0.25	0.25	0.25	0.25	0	0	1.75	0	0	4	3	4	3
29	secondary	Pentacostal	single	unemployed	0	2	1	0	0	0	1	0	5.25	1.75	1.75	1.75	1.75	1.75	0	1.75	8.75	8.75	0	5.25	0	0	0	0	0	0	0	0	0	0	0	0	0	0.25	0.25	0.25	0	0	0	0	0	3	3	3	3
30	secondary	Apostolic_Faith	married	unemployed	0	2	1	0	0	0	1	1	0	0	0	1.75	0	0	0	0	42	1.75	0	1.75	17.5	0	0	0	1.75	1.75	5.25	0.25	0.25	1.5	0	3	3	0	0	0	0	0	0	0	0	4	4	3	3
23	secondary	Others	married	housewife	0	2	1	0	0	0	1	1	1.75	10.5	10.5	10.5	1.75	0	21	0	0	0	0	10.5	10.5	1.5	0	0	1.75	10.5	0	0.25	1.5	0.25	0	0	0	0	0	0.75	1.75	1.75	1.75	21	8.75	3	3	3	3
25	secondary	Christian	married	student	0	2	1	0	0	0	1	1	10.5	1.75	10.5	10.5	5.25	0	0	21	42	21	0	17.5	5.25	1.5	0.75	0.25	5.25	5.25	1.75	0.75	0.75	0.25	0.25	0.75	0.75	0.25	0.75	1.5	35	8.75	21	8.75	8.75	4	4	4	4
19	secondary	Pentacostal	cohabiting	unemployed	0	1	1	1	0	0	1	1	1.75	1.75	0	0	0	0	0	10.5	21	0	0	5.25	0	0.25	0	0	0	10.5	17.5	0	0.75	0	0.75	0	0.75	0	0.25	0.25	0	0	0	0	0	3	3	3	3
24	secondary	Pentacostal	married	unemployed	0	1	1	1	1	0	1	1	0	0	0	17.5	17.5	0	0	0	35	1.75	0	0	0	2.5	0	0	5.25	1.75	1.75	0.25	0.25	0.25	0.25	0.25	0.25	0.25	0.75	0.25	35	0	1.75	1.75	8.75	3	4	3	4
21	secondary	Pentacostal	married	housewife	0	1	1	0	0	0	1	0	1.75	1.75	5.25	5.25	5.25	10.5	0	1.75	8.75	21	0	5.25	10.5	0.25	0	1.5	5.25	5.25	0	1.5	1.5	0	0	0	0	0	0.75	0.25	1.75	0	8.75	21	8.75	3	3	3	3
25	tertiary	Christian	married	unemployed	1	#NULL!	1	1		0	1	1	5.25	1.75	1.75	0	0	0	0	0	42	8.75	0	10.5	10.5	3	0	0	10.5	1.75	1.75	1.5	0	0	0	2.5	1.5	0.75	1.5	1.5	0	0	0	0	0	3	3	3	3
32	tertiary	Christian	cohabiting	informal	1	#NULL!	1	0		0	0	1	10.5	1.75	1.75	5.25	5.25	5.25	5.25	10.5	42	21	0	5.25	5.25	0.25	0	0	5.25	1.75	0	0.75	0.75	0	0	0	0	0.25	0.25	0.25	0	0	0	0	0	3	3	3	3
21	secondary	Pentacostal	married	unemployed	1	#NULL!	1	0		0	1	1	1.75	0	1.75	1.75	5.25	1.75	10.5	0	21	21	0	5.25	5.25	0.25	0	0	10.5	1.75	10.5	0.75	0.75	0	0.75	0.75	0.75	0.75	0.75	1.5	0	8.75	0	1.75	1.75	3	3	3	4
27	tertiary	Pentacostal	married	formal	1	#NULL!	1	0		0	0	1	5.25	0	1.75	0	0	0	0	1.75	1.75	1.75	0	1.75	1.75	0	0	0	1.75	1.75	0	0.25	0.25	0	0.25	0.25	0.25	0.25	0.25	0	42	1.75	35	1.75	35	3	3	3	3
29	secondary	Pentacostal	married	formal	1	#NULL!	1	0		0	1	1	21	21	21	21	5.25	1.75	0	0	21	42	0	10.5	17.5	0	0	0	0	0	0	0.25	2.5	0	0	0	0	0	0.25	0	0	0	0	8.75	0	4	4	3	3
29	secondary	Pentacostal	married	unemployed	0	4	1	1	1	0	0	1	5.25	0	1.75	0	0	0	0	0	0	0	0	1.75	0	0.75	0	0	0	1.75	0	0	0	0	0	0	0	0	0	0	0	1.75	0	1.75	0	3	3	3	3
32	secondary	Pentacostal	married	housewife	0	4	1	1	1	0	1	1	17.5	5.25	1.75	5.25	5.25	10.5	5.25	10.5	8.75	8.75	0	5.25	17.5	3	0.75	0.75	5.25	5.25	5.25	0.25	0.25	0.25	0.25	0.25	0	0.75	0.75	0	35	1.75	1.75	1.75	1.75	3	3	3	3
30	secondary	Apostolic_Faith	married	unemployed	0	3	1	0	0	0	1	1	10.5	1.75	0	0	1.75	1.75	0	10.5	8.75	8.75	0	5.25	10.5	0.25	0	0	0	0	1.75	0.75	0	0	0	0.25	0	0.25	0.75	0.25	8.75	0	0	1.75	0	4	4	3	4
30	primary	Apostolic_Faith	married	housewife	0	3	1	0	0	1	1	0	5.25	5.25	5.25	5.25	5.25	5.25	1.75	1.75	1.75	1.75	1.75	10.5	0	2.5	0	0	10.5	10.5	1.75	0.75	0.25	0	0	0.25	0	0	0	0	0	0	0	0	1.75	3	3	3	3
32	secondary	Apostolic_Faith	married	unemployed	0	3	1	0	0	0	1	0	5.25	10.5	10.5	5.25	1.75	0	0	1.75	21	8.75	0	10.5	17.5	0	0	0	10.5	1.75	5.25	0.25	0.25	0	0	0.25	0	0	0	0	0	1.75	0	0	0	2	2	2	2
32	secondary	Pentacostal	married	informal	0	3	1	0	0	0	1	0	1.75	5.25	0	21	21	0	0	0	42	1.75	0	5.25	10.5	3	0	0	5.25	1.75	0	0.75	0.75	0	0	0	0	0	0	0	0	0	0	0	0	3	2	2	2
20	secondary	Apostolic_Faith	married	housewife	0	3	1	0	0	0	1	1	10.5	10.5	10.5	10.5	10.5	10.5	10.5	10.5	0	8.75	0	5.25	0	0	0	0	1.75	1.75	10.5	0.25	0	0	0	0	0.75	0.25	0	0	0	0	0	0	0	3	3	3	3
29	secondary	Apostolic_Faith	married	housewife	0	2	1	0	0	0	1	1	1.75	1.75	1.75	10.5	5.25	0	0	0	0	1.75	0	5.25	0	0.75	0	0	0	0	0	0	0	0.25	0.25	0	0.25	0	0	0	0	0	0	0	0	3	3	3	3
21	secondary	Pentacostal	married	housewife	0	2	1	0	0	0	1	1	1.75	1.75	1.75	5.25	1.75	1.75	0	21	42	42	0	1.75	1.75	0	0	0	5.25	0	5.25	0.75	0.25	0.75	0.75	0.25	0.25	0.25	0.25	0.25	8.75	1.75	1.75	1.75	1.75	3	3	3	3
24	secondary	Apostolic_Faith	married	housewife	0	1	1	0	0	0	1	1	10.5	5.25	0	1.75	1.75	10.5	10.5	0	0	0	0	0	0	0	0	0	0	0	0	0	0	0	0	0	1.5	1.5	0	0	0	0	0	0	0	2	3	3	4
31	secondary	Pentacostal	married	informal	0	1	1	1	0	0	1	1	17.5	1.75	1.75	0	0	0	0	0	8.75	21	0	5.25	0	3	0	0	1.75	1.75	0	0.25	0.25	0	0	0	0	0	0	0	21	1.75	8.75	0	0	3	3	3	3
29	tertiary	Apostolic_Faith	married	unemployed	0	1	1	0	0	0	1	1	1.75	1.75	10.5	5.25	5.25	1.75	0	21	1.75	1.75	5.25	5.25	5.25	0.75	1.5	0.75	1.75	1.75	1.75	0.25	0	0	0	0	0	0	0.25	0	0	1.75	0	0	0	3	3	3	3
26	secondary	Pentacostal	married	formal	0	1	1	0	0	0	1	1	10.5	1.75	5.25	10.5	10.5	21	0	0	8.75	1.75	0	5.25	5.25	0	0.75	0.25	1.75	1.75	0	0.25	0.25	0	0	0	0	0	0	0	0	0	0	0	0	3	3	3	3
27	secondary	Christian	married	formal	0	1	1	0	0	0	1	1	10.5	10.5	10.5	10.5	10.5	10.5	0	0	42	42	0	10.5	21	0	1.5	1.5	10.5	10.5	0	1.5	1.5	0	0	0	0	0	0.25	0.75	21	35	35	21	21	3	4	3	3
22	tertiary	Pentacostal	married	formal	1	#NULL!	1	0		0	1	1	1.75	0	0	0	0	0	1.75	1.75	1.75	8.75	0	1.75	0	1.5	0	0	1.75	0	0	0.75	0.75	2.5	0.75	0	0	0.25	0	0	1.75	1.75	1.75	0	0	3	3	4	2
20	secondary	Pentacostal	married	unemployed	1	#NULL!	1	0		0	1	1	5.25	1.75	1.75	5.25	1.75	1.75	0	1.75	8.75	1.75	0	1.75	1.75	0	0	0	1.75	1.75	0	0.75	0.25	0	0	0.25	0	0.25	0.25	0.25	0	0	1.75	0	0	3	3	3	2
18	secondary	Apostolic_Faith	married	housewife	1	#NULL!	1	0		0	1	1	1.75	1.75	1.75	1.75	1.75	0	0	10.5	21	1.75	0	1.75	10.5	0.25	1.5	0.75	1.75	1.75	1.75	0.25	0.25	0.25	0.25	1.5	1.5	0.25	0.25	0.25	1.75	1.75	1.75	1.75	1.75	3	3	3	3
22	secondary	Apostolic_Faith	married	unemployed	1	#NULL!	1	0		0	1	0	17.5	0	0	0	0	0	0	0	35	35	0	1.75	17.5	2.5	0	0	1.75	0	10.5	0	0	0	0	0	0	0.75	0	0	0	0	0	0	0	3	3	3	1
18	secondary	Apostolic_Faith	married	housewife	1	#NULL!	1	0		0	1	1	1.75	0	1.75	5.25	5.25	0	0	10.5	21	21	0	10.5	10.5	0	0	1.5	1.75	1.75	10.5	0.25	0.25	0.25	0.25	0.25	0.25	0.25	0	0.25	0	0	0	0	0	3	3	3	3
21	secondary	Apostolic_Faith	married	unemployed	1	#NULL!	1	0		0	1	1	17.5	1.75	5.25	5.25	5.25	5.25	0	0	21	8.75	0	5.25	5.25	0.75	0	0	1.75	0	0	0.75	0.25	0.25	0.25	0.25	0.25	0	0.75	0.25	0	1.75	1.75	1.75	8.75	3	4	3	4
29	tertiary	Christian	married	formal	1	#NULL!	1	0		0	0	1	17.5	17.5	17.5	0	0	0	0	0	0	1.75	0	5.25	21	0	0	0	0	0	5.25	0.75	0.25	0	0	0	0	0	0	0	42	8.75	8.75	8.75	0	4	3	4	2
22	secondary	Pentacostal	married	housewife	1	#NULL!	1	0		0	1	1	1.75	1.75	1.75	5.25	0	1.75	0	0	21	42	0	10.5	10.5	1.5	0.25	0	21	10.5	21	0.75	0.25	0.75	0.25	1.5	0	0.25	0.25	0.75	35	1.75	1.75	1.75	21	3	3	3	3
26	secondary	Pentacostal	married	unemployed	1	#NULL!	1	0		0	1	1	1.75	21	1.75	5.25	21	1.75	1.75	10.5	21	21	21	21	1.75	0.25	3	0.75	10.5	5.25	5.25	0.25	1.5	0	0.25	0.25	0.25	0.25	0	3	8.75	1.75	35	8.75	8.75	4	4	4	3
36	secondary	Apostolic_Faith	married	housewife	0	5	1	0	0	0	1	1	1.75	1.75	1.75	0	0	0	0	0	8.75	0	0	0	10.5	0	0.25	0.25	0	1.75	0	0.25	0	0	0	0	0	0	0	0	0	0	1.75	0	0	2	2	2	2
34	secondary	Apostolic_Faith	married	unemployed	0	4	1	0	0	0	1	1	1.75	1.75	1.75	1.75	0	1.75	1.75	0	21	1.75	0	1.75	0	0	0	0.25	0	1.75	0	0.25	0	0.25	0	0	0.25	0	0.25	0	0	0	0	0	0	2	2	2	2
37	secondary	Apostolic_Faith	married	unemployed	0	4	1	0	0	0	1	1	5.25	1.75	5.25	1.75	1.75	5.25	5.25	1.75	8.75	35	17.5	17.5	17.5	2.5	1.5	0.25	1.75	1.75	5.25	1.5	0.75	0.75	0.75	0	0	0.25	0	0	8.75	8.75	21	21	1.75	3	3	3	3
25	secondary	Apostolic_Faith	married	unemployed	0	3	1	0	0	0	1	1	0	0	0	0	0	0	0	0	0	0	1.75	0	0	0.75	1.5	0.75	1.75	1.75	5.25	0.25	0.25	0.25	3	3	3	1.5	0.75	1.5	21	8.75	8.75	8.75	8.75	4	3	4	3
33	tertiary	Pentacostal	married	unemployed	0	3	1	0	0	1	1	1	5.25	10.5	5.25	17.5	5.25	5.25	0	10.5	42	35	0	10.5	17.5	2.5	0.75	0	10.5	5.25	10.5	0.75	0.75	0	0.25	0.25	0.25	1.5	1.5	0	21	8.75	1.75	8.75	1.75	3	3	3	3
28	secondary	Apostolic_Faith	married	unemployed	0	2	1	0	0	0	0	1	5.25	5.25	5.25	1.75	1.75	0	0	5.25	21	8.75	0	5.25	5.25	0.75	0	0	5.25	1.75	1.75	0	0.25	0	0.25	0	0	0	0	0	0	1.75	1.75	0	1.75	3	3	3	3
24	secondary	Pentacostal	married	housewife	0	2	1	0	0	0	1	1	5.25	0	0	0	0	0	0	0	42	0	0	17.5	17.5	1.5	0	0	5.25	5.25	5.25	0.25	0	0	0.25	0	0.25	0	0	0	0	0	0	0	0	3	3	3	3
26	secondary	Apostolic_Faith	married	unemployed	0	2	1	0	0	0	1	1	5.25	5.25	5.25	1.75	1.75	1.75	0	0	35	8.75	0	1.75	1.75	0.75	0.75	0	1.75	1.75	0	0.25	0.25	0.75	0.75	0.25	0.75	0.25	0.75	0.25	1.75	8.75	1.75	8.75	1.75	3	4	4	4
26	secondary	Pentacostal	married	housewife	0	2	1	1	0	0	0	1	17.5	10.5	10.5	1.75	1.75	1.75	0	1.75	42	42	0	17.5	1.75	0.75	0	0	1.75	1.75	1.75	0.25	0.25	0	0.25	0	0.25	0	0	0	21	0	1.75	0	1.75	4	4	3	4
27	tertiary	Apostolic_Faith	married	formal	0	2	1	0	0	0	1	1	5.25	1.75	5.25	5.25	1.75	1.75	1.75	1.75	21	21	0	17.5	17.5	0.75	0.25	0.25	10.5	5.25	5.25	0.75	0.75	1.5	1.5	1.5	1.5	1.5	1.5	1.5	21	1.75	8.75	1.75	8.75	3	4	3	4
24	secondary	Pentacostal	married	informal	0	2	1	0	0	0	1	1	17.5	10.5	10.5	10.5	10.5	1.75	0	1.75	8.75	8.75	0	1.75	21	0.75	0	0	1.75	1.75	10.5	1.5	1.5	1.5	3	3	1.5	0.25	1.5	0.25	42	42	42	1.75	1.75	4	3	4	3
25	secondary	Pentacostal	married	unemployed	0	1	1	0	1	0	1	1	1.75	1.75	0	0	1.75	0	0	0	1.75	0	0	5.25	0	0.25	0	0	1.75	0	0	0	0	0	0	0	0	0.25	0.25	0	1.75	1.75	0	1.75	0	3	3	3	3
19	secondary	Pentacostal	divorced	housewife	0	1	1	0	0	1	0	0	0	0	17.5	1.75	0	0	0	0	42	1.75	0	0	0	0.25	0	0	1.75	0	1.75	0.75	0	0	0	0	0	0	0	0	0	1.75	1.75	0	1.75	4	4	3	3
23	secondary	Christian	married	unemployed	0	1	1	0	0	0	1	1	17.5	5.25	5.25	10.5	5.25	5.25	0	17.5	35	42	0	1.75	1.75	0.75	0.75	0.25	1.75	1.75	1.75	0.25	0	0	0	0	0	0.25	0.75	0	0	0	0	0	0	3	4	3	3
32	tertiary	Pentacostal	married	formal	0	1	1	0	0	0	1	1	5.25	17.5	10.5	21	10.5	1.75	5.25	21	35	42	10.5	10.5	5.25	0	0	0	0	0	0	1.5	0	0	0	0	0.75	0.25	0.75	0.25	35	1.75	21	21	8.75	4	4	3	3
26	secondary	Pentacostal	married	unemployed	1	#NULL!	1	0		0	1	1	1.75	1.75	1.75	1.75	1.75	1.75	0	0	0	21	0	1.75	1.75	0	0.25	0	0	0	0	0.25	0.25	0	0.25	0.25	0.25	0	0.25	0	0	0	0	0	0	4	2	2	3
29	secondary	Pentacostal	married	unemployed	1	#NULL!	1	0		0	1	0	1.75	1.75	1.75	1.75	0	0	0	0	21	0	0	5.25	5.25	0	0	0	10.5	0	0	0	0	0	0	0.25	0	0	0	0	1.75	1.75	0	1.75	0	3	3	3	3
19	primary	Others	single	housewife	1	#NULL!	1	0		0	1	1	5.25	0	0	0	0	0	0	5.25	1.75	21	0	5.25	5.25	0.75	0.25	0.25	0	5.25	5.25	0	1.5	0	0.25	0.25	0.25	0.25	0	0	0	1.75	1.75	0	0	3	3	3	3
19	secondary	Apostolic_Faith	married	housewife	1	#NULL!	1	0		0	1	1	17.5	5.25	1.75	1.75	1.75	1.75	1.75	0	0	0	0	0	1.75	0.25	0	0	0	0	0	0.25	0.25	0	0.75	0.75	0.75	0	0.75	0.75	8.75	8.75	0	0	0	3	3	3	4
19	secondary	Apostolic_Faith	married	housewife	1	#NULL!	1	0		0	1	1	1.75	5.25	5.25	5.25	1.75	0	0	0	1.75	0	0	5.25	1.75	0.75	0	0.25	1.75	0	0	0.75	0.75	0.75	0.75	0.75	0.75	0.75	0.75	0.75	0	1.75	1.75	8.75	8.75	3	3	3	3
25	tertiary	Others	married	housewife	1	#NULL!	1	0		0	1	1	21	5.25	5.25	1.75	0	0	0	21	35	42	0	5.25	5.25	1.5	0	0	1.75	0	5.25	3	1.5	0	0	0	0	1.5	1.5	0.75	0	0	0	0	0	3	3	4	3
20	secondary	ATR	separated	unemployed	1	#NULL!	1	0		0	1	0	17.5	10.5	10.5	5.25	5.25	1.75	0	0	21	35	17.5	1.75	1.75	0.75	0	0	0	1.75	0	1.5	0.25	0	0.25	0	0.25	0.25	0.25	0.25	0	0	0	0	0	2	2	2	2
21	secondary	Pentacostal	married	unemployed	1	#NULL!	1	1		0	0	1	1.75	5.25	10.5	5.25	1.75	17.5	10.5	5.25	8.75	1.75	0	10.5	21	0	0.75	0.75	10.5	10.5	10.5	1.5	0.75	1.5	0.25	0.25	0.25	0.25	0	0	0	0	0	0	0	3	3	3	3
21	secondary	Pentacostal	married	formal	1	#NULL!	1	0		0	1	1	5.25	1.75	1.75	10.5	10.5	5.25	10.5	1.75	35	42	21	5.25	10.5	1.5	0.75	0.25	10.5	1.75	1.75	3	2.5	3	2.5	3	2.5	2.5	3	3	35	1.75	0	1.75	0	4	3	4	4
40	primary	Pentacostal	married	unemployed	0	5	1	0	0	0	1	1	10.5	5.25	1.75	1.75	1.75	0	0	0	0	1.75	0	1.75	17.5	0	0	0	5.25	1.75	5.25	0.25	0.25	0	0.25	0	0.25	0	0.25	0.25	0	0	0	0	0	3	3	3	3
27	secondary	Apostolic_Faith	married	housewife	0	3	1	0	1	0	1	1	1.75	1.75	0	0	0	1.75	0	0	35	0	0	10.5	10.5	2.5	0	0	1.75	1.75	10.5	0.25	0.25	0	0	0	0.25	0.25	0	0	0	0	0	0	0	3	2	3	4
35	secondary	Christian	married	housewife	0	3	1	0	0	0	1	1	1.75	1.75	1.75	21	21	0	0	0	42	1.75	0	5.25	10.5	0.25	0	0	1.75	1.75	1.75	0	2.5	0.25	0	0	0.25	0	0	0	0	0	0	0	0	4	3	3	3
24	secondary	Pentacostal	married	housewife	0	2	1	0	1	0	1	1	1.75	1.75	0	0	0	0	0	0	35	0	0	1.75	10.5	0.75	0	0	5.25	1.75	0	0.25	0.25	0	0.75	0.25	0.25	0	0	0	0	0	0	0	0	3	3	3	3
37	secondary	Pentacostal	married	unemployed	0	2	1	0	0	0	1	1	5.25	1.75	10.5	5.25	1.75	0	0	0	21	1.75	0	1.75	5.25	0.25	0	0	1.75	1.75	1.75	0	0	0	0	0	0	0	0	0	1.75	0	0	0	0	3	3	3	3
28	secondary	Pentacostal	married	unemployed	0	2	1	0	0	0	1	1	5.25	1.75	1.75	1.75	0	0	0	0	8.75	1.75	0	10.5	5.25	0.25	0	0.75	1.75	5.25	0	0.25	0.25	0	0.25	0	0	0	0	0.75	0	0	0	8.75	0	3	3	3	3
21	secondary	Pentacostal	married	unemployed	0	2	1	0	0	0	1	1	1.75	1.75	5.25	1.75	1.75	1.75	1.75	1.75	21	1.75	1.75	1.75	10.5	0.75	0.25	0.75	1.75	1.75	5.25	0.25	0.75	0.25	0.25	0.25	0.75	0.75	0.75	0.25	1.75	1.75	1.75	1.75	8.75	3	2	2	2
27	secondary	Pentacostal	married	unemployed	0	2	1	0	1	0	1	1	21	5.25	10.5	10.5	5.25	0	0	0	35	35	0	17.5	10.5	0.25	0	0	5.25	1.75	0	0.75	0.25	0.75	0.75	0	0	0	0.25	0.75	0	1.75	8.75	8.75	8.75	3	3	3	3
25	tertiary	Pentacostal	married	formal	0	1	1	0	0	0	1	1	1.75	1.75	1.75	5.25	1.75	1.75	1.75	21	42	35	0	5.25	10.5	0.75	0.75	0	5.25	1.75	10.5	0.25	0.25	0.75	0.25	0.25	0.25	0.25	0.75	0.75	35	1.75	8.75	0	8.75	2	3	3	3
19	secondary	Pentacostal	married	unemployed	1	#NULL!	1	0		0	1	1	1.75	5.25	1.75	1.75	1.75	0	0	0	1.75	1.75	0	1.75	0	0.25	0	0	1.75	0	0	0.25	0.25	0	0	0	0.25	0	0.25	0.25	0	0	0	0	0	3	2	4	3
35	secondary	Christian	married	formal	1	#NULL!	1	0		0	1	1	5.25	1.75	0	1.75	1.75	0	0	0	8.75	21	0	10.5	0	0	0	0	1.75	1.75	0	0.75	0	0	0	0	0	0	0	0	0	0	0	0	0	2	2	2	2
22	tertiary	Pentacostal	married	unemployed	1	#NULL!	1	0		0	0	1	1.75	1.75	1.75	1.75	1.75	1.75	1.75	10.5	1.75	42	0	1.75	1.75	0.75	0	0	1.75	1.75	1.75	0.75	0.25	0.25	0	0.25	0	0	0.25	0.25	1.75	0	1.75	0	0	2	2	4	4
24	secondary	Pentacostal	married	unemployed	1	#NULL!	1	0		0	1	1	1.75	5.25	5.25	1.75	1.75	1.75	0	1.75	1.75	1.75	0	1.75	10.5	0	0.25	0.25	1.75	1.75	1.75	0.25	0.25	0.25	0.25	0.25	0.75	0.75	0.25	0.75	1.75	1.75	8.75	1.75	0	3	3	4	3
23	tertiary	Apostolic_Faith	married	informal	1	#NULL!	1	0		0	1	1	17.5	5.25	5.25	5.25	5.25	5.25	5.25	5.25	8.75	8.75	5.25	5.25	5.25	0.75	0.75	0.75	5.25	5.25	5.25	0.75	0.75	0.75	0.75	0.75	0.75	0.75	0.75	0.75	1.75	0	8.75	8.75	21	3	3	3	3
21	secondary	Christian	married	housewife	1	#NULL!	1	0		0	1	1	5.25	0	0	0	0	0	0	5.25	8.75	8.75	0	1.75	10.5	0.25	0	0	10.5	5.25	5.25	0.25	0.25	0.25	0.25	0.25	0.25	0.25	0.75	0.75	8.75	1.75	0	0	0	4	4	3	4
19	secondary	Pentacostal	married	unemployed	1	#NULL!	1	0		0	0	0	17.5	0	5.25	1.75	0	5.25	0	0	42	21	0	10.5	10.5	1.5	0	0	1.75	1.75	1.75	0	0	0	0	0	0	0	0	0	0	0	0	0	0	3	3	4	3
[truncated: 81 more columns]

## Sheet: Codebook
Data dictionary
Education	0=primary
	1=secondary
	2=tertiary
Religion	Apostolic Faith=0
	Others=1
	Orthodox Christian=2
	Pentacostal=3
Marital Status	married=0
	single=1
	other=2
Employment	unemployed=0
	housewife=1
	formal/informal=2
Complications	Yes = 1
	No = 0
Chronic condition	Yes = 1
	No = 0
EBBS	Strongly disagree =1
	Disagree = 2
	Agree = 3
	Strongly agree = 4
Preferred place of exercise	Gym = 0
	Home = 1
	Clinic = 2
	Community = 3
	Local school = 4
	other = 5
Current physical activity level	Decreased = 0
	Remained the same = 1
	Increased = 2
Household assistance	Helper/maid = 0
	Spouse/partner = 1
	Relative/family = 2
Exercise with partner	No = 0
	Sometimes = 1
	Yes = 2
	Not applicable = 3
information on Mode of Exercise	Individual = 0
	Group = 1
	Brochure = 2
	Other = 3
Information source	Social media = 0
	Radio = 1
	Television =2
	Friends = 3
	Newspaper = 4
	Public health facility = 5
	Private health facility = 6
	Other = 7
Exercise advice	Nurse/midwife = 0
	Doctor = 1
	Physiotherapist = 2
	Lay health worker = 3
	Other = 4
Preferred exercise method	Individual = 0
	Group = 1
	combined =2
Preferred way(s) of exercising?	Walking slowly = o
	Dancing = 1
	Prenatal exercise class = 2
	Walking quickly = 3
	Running slowly = 4
	Running fast = 5
	Other = 6
EQ-5D	No problems = 1
	Slight problems = 2
	Moderate problems = 3
	Severe problems = 4
	Extreme problems/unable = 5
finances	Very adequate = 1
	Inadequate = 2
	Somewhat adequate = 3
	Adequate = 4
	Very adequate = 5
Food security	Not at all adequate = 1
	Inadequate = 2
	Neutral = 3
	Adequate = 4
	Very adequate = 5
Health status	Extremely poor = 1
	Poor = 2
	Optimal = 3
	Good = 4
	Very good = 5
Planned pregnancy	Yes = 1
	No = 0
Social support	Inadequate 0
	Neutral = 1
	Adequate = 2
Travel distance	Less than an hour = 0
	Hour or more = 1
First Pregnancy	No = 0
	yes = 1
